# Supplementary material for: Intestinal metabolites and the risk of autistic spectrum disorder: A two-sample Mendelian randomization study
Source: Front Psychiatry. 2023 Jan 12;13:1034214. doi: 10.3389/fpsyt.2022.1034214 (PMC9877426; doi:10.3389/fpsyt.2022.1034214)
Supplement: Supplementary file 1 [file Table_1.xls]

## Sheet: Sheet3
Table 1. genetic instrumental variables for gut metabolites
	Chr	variant_id	effect_allele	other_allele	eaf	beta	SE	p_value	N
beta_hydroxybutyric acid	2	rs10496767	T	C	0.243211	0.200447	0.0445033	6.67e-06	2076
	2	rs11676084	G	A	0.248148	-0.211276	0.0469435	6.77e-06	2076
	2	rs12989808	A	G	0.108483	0.320535	0.0714872	7.33e-06	2076
	2	rs10166002	T	C	0.243881	0.194274	0.0436149	8.42e-06	2076
	2	rs11898180	C	G	0.377418	0.199674	0.0450052	9.14e-06	2076
	9	rs17801569	G	A	0.137885	-0.262367	0.0593487	9.83e-06	2076
	15	rs2899666	T	C	0.304858	0.181406	0.0411266	1.03e-05	2076
	16	rs12598965	G	A	0.494694	-0.165082	0.0375166	1.08e-05	2076
	15	rs12438254	A	G	0.304644	0.180774	0.0411147	1.1e-05	2076
	6	rs2504282	A	G	0.0546206	-0.432056	0.0986427	1.19e-05	2076
	6	rs12662855	G	A	0.0546278	-0.43199	0.0986358	1.19e-05	2076
	6	rs2504281	A	G	0.0546505	-0.431748	0.098636	1.2e-05	2076
	16	rs7197819	A	G	0.30537	0.187909	0.0430819	1.29e-05	2076
	22	rs4821155	G	C	0.391799	0.172715	0.0396038	1.29e-05	2076
	9	rs12379038	A	G	0.0506914	-0.855799	0.196532	1.33e-05	2076
	16	rs11075189	C	T	0.496702	-0.165411	0.0379978	1.34e-05	2076
	16	rs11641205	A	G	0.496722	-0.165374	0.0379951	1.35e-05	2076
	16	rs11646865	G	A	0.496756	-0.165345	0.0379903	1.35e-05	2076
	6	rs2504290	A	T	0.0546124	-0.430703	0.0990806	1.38e-05	2076
	6	rs2504295	A	G	0.0546065	-0.430022	0.0991309	1.44e-05	2076
	17	rs1006553	C	T	0.380324	0.165115	0.0381511	1.51e-05	2076
	19	rs1860192	T	C	0.210566	-0.194818	0.0450644	1.54e-05	2076
	19	rs1860193	C	T	0.210611	-0.194844	0.0450814	1.55e-05	2076
	4	rs13111690	C	T	0.238285	0.290509	0.067344	1.6e-05	2076
	7	rs11764003	T	C	0.00670756	2.7306	0.633313	1.62e-05	2076
	17	rs3786036	C	G	0.404319	0.169821	0.039422	1.65e-05	2076
	2	rs559113	T	A	0.510407	-0.160008	0.0371672	1.67e-05	2076
	2	rs505283	G	A	0.510496	-0.160004	0.0371917	1.69e-05	2076
	17	rs1989379	G	A	0.36797	0.168764	0.0392474	1.71e-05	2076
	8	rs4841760	A	G	0.0516052	-1.67003	0.389819	1.83e-05	2076
	17	rs11650088	G	A	0.380305	0.163621	0.0382095	1.85e-05	2076
	16	rs1009288	G	T	0.315635	0.179289	0.0419276	1.9e-05	2076
	17	rs12948881	C	A	0.370587	0.162963	0.0381844	1.97e-05	2076
	17	rs2072330	A	T	0.375623	0.163674	0.0384368	2.06e-05	2076
	13	rs16950515	T	G	0.0471378	0.377802	0.0887408	2.07e-05	2076
	13	rs7324065	C	T	0.0470282	0.37772	0.0887434	2.08e-05	2076
	13	rs7324602	A	G	0.0470055	0.377661	0.0887441	2.08e-05	2076
	19	rs1051803	T	C	0.212176	-0.270673	0.0636253	2.1e-05	2076
	4	rs4692640	G	A	0.0218948	-1.14714	0.270589	2.24e-05	2076
	17	rs3760486	C	T	0.377419	0.167479	0.0395179	2.25e-05	2076
	17	rs1042183	C	T	0.370558	0.161747	0.0381778	2.27e-05	2076
	8	rs4463400	C	T	0.266709	-0.209751	0.0495568	2.31e-05	2076
	3	rs1866771	C	T	0.492215	0.160603	0.0379642	2.33e-05	2076
	2	rs7592424	A	G	0.231729	0.185885	0.0441098	2.51e-05	2076
	2	rs1432224	C	A	0.488848	-0.172766	0.0410183	2.53e-05	2076
	2	rs733205	G	A	0.231819	0.184696	0.0439323	2.62e-05	2076
	13	rs11620327	A	G	0.052288	0.366522	0.0873907	2.74e-05	2076
	2	rs12470874	C	T	0.117597	0.251571	0.0604255	3.14e-05	2076
	2	rs11689406	A	G	0.117578	0.252004	0.0605488	3.15e-05	2076
	2	rs1542177	C	A	0.117628	0.236661	0.0570229	3.32e-05	2076
	2	rs11892218	A	G	0.117581	0.236541	0.0570331	3.36e-05	2076
	3	rs1866773	C	T	0.53136	0.158643	0.0382858	3.42e-05	2076
	3	rs7627359	C	T	0.179312	-0.202356	0.0488495	3.44e-05	2076
	17	rs2072329	G	C	0.388824	0.161898	0.0390961	3.46e-05	2076
	2	rs13391128	A	G	0.127843	0.232312	0.0561516	3.52e-05	2076
	2	rs4233905	C	A	0.117411	0.235975	0.0570561	3.54e-05	2076
	3	rs9826645	G	A	0.186225	-0.19799	0.0479604	3.66e-05	2076
	10	rs7912179	C	T	0.00930928	-1.25672	0.305441	3.88e-05	2076
	5	rs12109926	C	G	0.362179	-0.173111	0.0420926	3.91e-05	2076
	10	rs10751608	A	C	0.00928694	-1.25132	0.30451	3.97e-05	2076
	10	rs2162631	A	G	0.00928866	-1.24228	0.303127	4.16e-05	2076
	2	rs907169	C	T	0.0701997	0.29848	0.0728624	4.19e-05	2076
	7	rs17163388	G	A	0.00762852	-2.04807	0.499973	4.2e-05	2076
	10	rs10751610	C	T	0.00929003	-1.24144	0.303077	4.2e-05	2076
	2	rs7557777	G	A	0.0764103	0.306025	0.0747857	4.28e-05	2076
	3	rs13090041	A	G	0.495778	0.154837	0.0378897	4.38e-05	2076
	18	rs2715338	G	C	0.0686948	-0.3061	0.0749135	4.39e-05	2076
	10	rs7073487	A	G	0.00928144	-1.23165	0.301833	4.49e-05	2076
	10	rs4962714	G	A	0.00928007	-1.23065	0.301658	4.51e-05	2076
	8	rs10092729	C	T	0.191588	-0.206322	0.0505834	4.53e-05	2076
	10	rs963340	A	G	0.00928144	-1.23	0.30169	4.56e-05	2076
	8	rs7845497	C	A	0.191711	-0.205198	0.0503375	4.57e-05	2076
	18	rs12051952	C	T	0.0659852	-0.316941	0.0778137	4.64e-05	2076
	12	rs12832187	C	T	0.258797	0.239034	0.0587174	4.68e-05	2076
	2	rs7591275	A	T	0.0763866	0.292541	0.0719341	4.77e-05	2076
	18	rs17075671	A	G	0.066155	-0.315423	0.0777327	4.95e-05	2076
betaine	5	rs6862283	T	C	0.305742	-0.192604	0.0361038	9.57e-08	2076
	5	rs731124	C	T	0.290619	-0.193377	0.0366029	1.27e-07	2076
	5	rs3797538	A	G	0.29056	-0.193173	0.0366054	1.31e-07	2076
	5	rs16876336	G	C	0.29054	-0.193061	0.0366021	1.33e-07	2076
	5	rs933683	G	T	0.290531	-0.192997	0.0365998	1.34e-07	2076
	5	rs933684	A	C	0.290517	-0.192903	0.0365958	1.36e-07	2076
	5	rs1805074	A	G	0.290511	-0.192853	0.0365935	1.36e-07	2076
	5	rs2303129	T	C	0.290511	-0.192853	0.0365935	1.36e-07	2076
	5	rs3797539	C	A	0.290511	-0.192853	0.0365935	1.36e-07	2076
	5	rs7731142	A	C	0.290511	-0.192853	0.0365935	1.36e-07	2076
	5	rs1805073	G	C	0.290511	-0.192853	0.0365935	1.36e-07	2076
	5	rs2049163	C	T	0.290309	-0.19227	0.0366258	1.52e-07	2076
	5	rs16876363	C	A	0.290284	-0.192018	0.0366068	1.56e-07	2076
	5	rs727674	A	T	0.290282	-0.192017	0.0366071	1.56e-07	2076
	5	rs2034899	T	G	0.290814	-0.188228	0.0366405	2.79e-07	2076
	5	rs2034900	G	A	0.290897	-0.185791	0.0366345	3.95e-07	2076
	5	rs6453424	C	A	0.291065	-0.185285	0.0366294	4.23e-07	2076
	5	rs7709757	T	C	0.291065	-0.185284	0.0366294	4.23e-07	2076
	5	rs7709472	T	A	0.291065	-0.185283	0.0366294	4.23e-07	2076
	5	rs6877621	G	A	0.291136	-0.185199	0.0366359	4.3e-07	2076
	5	rs16876302	T	C	0.291423	-0.184655	0.0366588	4.73e-07	2076
	5	rs6860801	C	G	0.291456	-0.184588	0.0366598	4.77e-07	2076
	5	rs6859544	G	C	0.291488	-0.18452	0.0366608	4.82e-07	2076
	5	rs6881725	T	C	0.290928	-0.18477	0.0367346	4.91e-07	2076
	5	rs557302	A	G	0.506478	0.163655	0.0332161	8.35e-07	2076
	5	rs10944	T	G	0.506559	0.163519	0.0332445	8.71e-07	2076
	2	rs6722188	T	C	0.000809378	5.42666	1.10552	9.17e-07	2076
	5	rs185077	T	C	0.500169	0.165307	0.0338018	1.01e-06	2076
	5	rs2461249	A	G	0.506212	0.163315	0.0335825	1.16e-06	2076
	5	rs11742447	C	T	0.34453	0.245998	0.0505991	1.16e-06	2076
	5	rs248381	G	A	0.506056	0.162999	0.0335293	1.17e-06	2076
	5	rs248380	T	C	0.506375	0.163591	0.0336728	1.18e-06	2076
	2	rs7560817	T	C	0.0010455	4.04919	0.839042	1.39e-06	2076
	11	rs11224038	C	T	0.0130014	-1.21068	0.250897	1.4e-06	2076
	5	rs532964	A	G	0.521379	0.16062	0.0334745	1.6e-06	2076
	5	rs248385	C	G	0.521331	0.160601	0.0334711	1.6e-06	2076
	5	rs248384	T	C	0.521281	0.160574	0.0334674	1.6e-06	2076
	5	rs248383	C	T	0.521182	0.160526	0.0334606	1.61e-06	2076
	5	rs403224	T	G	0.521103	0.160569	0.0334724	1.61e-06	2076
	9	rs10817686	T	C	0.470655	0.456095	0.0952419	1.68e-06	2076
	5	rs586199	G	A	0.509981	0.159803	0.0333987	1.71e-06	2076
	5	rs921943	C	T	0.290328	-0.187947	0.0392865	1.72e-06	2076
	5	rs2461248	A	T	0.510011	0.159549	0.0334026	1.78e-06	2076
	5	rs7700970	C	T	0.291587	-0.202781	0.042621	1.96e-06	2076
	5	rs248378	A	G	0.448514	-0.162746	0.0347905	2.9e-06	2076
	5	rs1644004	A	G	0.517451	0.15687	0.0335504	2.93e-06	2076
	5	rs463614	A	C	0.457452	0.157165	0.0340808	4e-06	2076
	10	rs10883712	T	G	0.403856	0.159156	0.0345198	4.02e-06	2076
	5	rs6873326	T	C	0.104223	-0.258418	0.05646	4.72e-06	2076
	10	rs10786317	A	G	0.437371	-0.158004	0.0345217	4.72e-06	2076
	5	rs16876394	T	C	0.104495	-0.258027	0.0564073	4.78e-06	2076
	5	rs6883815	G	A	0.104592	-0.257838	0.056388	4.82e-06	2076
	5	rs17823774	C	G	0.104738	-0.257563	0.0563601	4.88e-06	2076
	2	rs1868264	A	G	0.195369	0.192036	0.0420371	4.92e-06	2076
	18	rs2879414	A	G	0.459427	-0.152593	0.0334364	5.03e-06	2076
	18	rs2339315	T	G	0.459451	-0.152585	0.0334518	5.08e-06	2076
	18	rs17746575	G	A	0.459417	-0.152971	0.0335416	5.1e-06	2076
	10	rs10786318	G	A	0.427085	-0.154095	0.0338103	5.17e-06	2076
	18	rs1445104	T	G	0.45952	-0.15255	0.0334915	5.24e-06	2076
	18	rs722758	T	A	0.459559	-0.152533	0.033516	5.34e-06	2076
	5	rs190335	C	T	0.45505	0.155226	0.0341207	5.38e-06	2076
	5	rs17823642	C	T	0.105921	-0.254993	0.0560803	5.44e-06	2076
	2	rs4663910	A	G	0.195767	0.190878	0.0420017	5.51e-06	2076
	2	rs12615667	G	A	0.19573	0.190732	0.0420112	5.63e-06	2076
	2	rs10929282	C	T	0.195709	0.190648	0.0420157	5.69e-06	2076
	13	rs9587723	T	C	0.00318591	3.28354	0.724486	5.84e-06	2076
	5	rs6875201	A	G	0.0973138	-0.260946	0.0575961	5.88e-06	2076
	10	rs7919489	A	G	0.429097	-0.151928	0.0336127	6.19e-06	2076
	5	rs16876498	T	C	0.0971271	-0.257553	0.0570431	6.33e-06	2076
	5	rs6894156	C	T	0.0971859	-0.258867	0.0573357	6.33e-06	2076
	10	rs7902723	A	G	0.429916	-0.151098	0.0335277	6.59e-06	2076
	5	rs16876512	C	T	0.097068	-0.257582	0.0571594	6.59e-06	2076
	5	rs7732845	A	G	0.0970802	-0.25691	0.0570349	6.65e-06	2076
	5	rs16876500	C	T	0.0970716	-0.256799	0.0570335	6.71e-06	2076
	2	rs10178297	T	C	0.159669	0.206804	0.0459402	6.74e-06	2076
	5	rs16876503	A	G	0.0970466	-0.256446	0.0570279	6.9e-06	2076
	2	rs11895670	C	T	0.159577	0.20647	0.0459509	7.01e-06	2076
	2	rs11895522	C	T	0.159566	0.206427	0.0459521	7.05e-06	2076
	18	rs17815398	A	G	0.0199892	0.838038	0.186726	7.19e-06	2076
	2	rs939359	G	C	0.159493	0.206237	0.0459615	7.22e-06	2076
	11	rs11030909	C	A	0.0890405	-0.288461	0.0643217	7.3e-06	2076
	2	rs10182226	C	A	0.159431	0.206106	0.0459701	7.34e-06	2076
	18	rs17746642	C	T	0.460089	-0.151521	0.0338699	7.69e-06	2076
	2	rs2376056	G	A	0.159234	0.205678	0.0459932	7.75e-06	2076
	19	rs358538	A	G	0.0546551	0.455873	0.102009	7.86e-06	2076
	5	rs2445887	A	G	0.528186	0.149357	0.0334632	8.07e-06	2076
	11	rs1321958	G	A	0.388073	0.15249	0.0341753	8.12e-06	2076
	2	rs935070	C	T	0.15896	0.205043	0.0460187	8.36e-06	2076
	12	rs2087307	T	G	0.25941	-0.171974	0.0386549	8.63e-06	2076
	12	rs2401604	G	C	0.259407	-0.172059	0.0386764	8.64e-06	2076
	12	rs2401603	C	A	0.259404	-0.172105	0.0386883	8.65e-06	2076
	10	rs2152744	G	A	0.435838	-0.146552	0.0329621	8.75e-06	2076
	10	rs3913913	A	G	0.435634	-0.14627	0.0329063	8.79e-06	2076
	11	rs17333520	C	T	0.388811	0.15157	0.0341346	8.98e-06	2076
	11	rs11030846	G	A	0.0912334	-0.263816	0.059425	9.02e-06	2076
	10	rs10748689	A	C	0.436068	-0.14581	0.0328487	9.04e-06	2076
	2	rs11900365	C	A	0.158601	0.204064	0.0460407	9.33e-06	2076
	11	rs208064	A	G	0.405105	0.149755	0.0338542	9.71e-06	2076
	11	rs2554044	A	T	0.405105	0.149755	0.0338542	9.71e-06	2076
	11	rs208107	A	G	0.405104	0.149754	0.0338543	9.71e-06	2076
	11	rs1407258	T	A	0.389654	0.150688	0.0340715	9.75e-06	2076
	5	rs7736376	T	C	0.105184	-0.251619	0.056893	9.75e-06	2076
	11	rs208104	A	G	0.405048	0.14966	0.0338621	9.88e-06	2076
	11	rs208102	T	C	0.404991	0.149562	0.0338695	1.01e-05	2076
	2	rs1877039	T	G	0.195675	0.186253	0.0421906	1.01e-05	2076
	12	rs7134070	T	C	0.00866177	2.11464	0.479567	1.04e-05	2076
	12	rs7302234	T	C	0.00865844	2.11414	0.479575	1.04e-05	2076
	12	rs7138701	G	A	0.00865011	2.11217	0.479653	1.07e-05	2076
	12	rs11836547	G	C	0.008649	2.11184	0.479673	1.07e-05	2076
	12	rs4140993	T	G	0.00864928	2.11175	0.47968	1.07e-05	2076
	11	rs208068	T	C	0.404759	0.149098	0.0338959	1.09e-05	2076
	4	rs16868523	C	A	0.00156826	2.99009	0.680387	1.11e-05	2076
	11	rs400964	A	T	0.404622	0.148827	0.0339072	1.14e-05	2076
	11	rs208099	C	G	0.404537	0.148632	0.0339134	1.17e-05	2076
	18	rs9950111	C	T	0.470545	0.155827	0.0355623	1.18e-05	2076
	11	rs11824421	T	C	0.390474	0.148879	0.0339993	1.19e-05	2076
	11	rs208097	C	A	0.404451	0.148431	0.0339187	1.21e-05	2076
	11	rs208078	T	G	0.389941	0.148896	0.0340981	1.26e-05	2076
	11	rs208092	T	A	0.404252	0.147928	0.0339268	1.3e-05	2076
	11	rs208089	A	G	0.40425	0.147926	0.0339268	1.3e-05	2076
	11	rs208073	G	T	0.404273	0.147918	0.033926	1.3e-05	2076
	11	rs208074	G	C	0.404269	0.147917	0.0339261	1.3e-05	2076
	11	rs176372	G	A	0.404266	0.147918	0.0339262	1.3e-05	2076
	11	rs208076	G	A	0.404267	0.147918	0.0339262	1.3e-05	2076
	11	rs208086	A	T	0.404246	0.147919	0.0339275	1.3e-05	2076
	11	rs208085	C	T	0.404245	0.147918	0.0339279	1.3e-05	2076
	11	rs208077	C	A	0.404352	0.147907	0.033933	1.31e-05	2076
	22	rs9611423	C	T	0.00328385	-3.44965	0.791736	1.32e-05	2076
	11	rs208082	G	A	0.404353	0.147798	0.0339364	1.33e-05	2076
	11	rs208113	C	T	0.404436	0.14771	0.0339422	1.35e-05	2076
	11	rs169624	T	C	0.404519	0.14762	0.0339479	1.37e-05	2076
	2	rs2610689	C	T	0.157424	0.200029	0.0460206	1.38e-05	2076
	11	rs158149	G	A	0.404657	0.147462	0.0339569	1.41e-05	2076
	5	rs11960388	T	A	0.121782	-0.229922	0.0529465	1.41e-05	2076
	10	rs3913908	C	T	0.437148	0.161162	0.037169	1.45e-05	2076
	11	rs158145	A	G	0.404884	0.147209	0.0339702	1.47e-05	2076
	11	rs158143	T	C	0.404966	0.147109	0.0339748	1.49e-05	2076
	5	rs651852	C	T	0.492124	0.145718	0.0336895	1.52e-05	2076
	11	rs158141	G	C	0.405075	0.146977	0.0339807	1.52e-05	2076
	1	rs1328452	G	A	0.1329	0.216749	0.0501327	1.54e-05	2076
	1	rs11162463	G	A	0.132915	0.216726	0.0501288	1.54e-05	2076
	13	rs7333859	G	A	0.380834	0.177134	0.0410295	1.58e-05	2076
	12	rs17099954	A	G	0.482372	0.144705	0.0335464	1.61e-05	2076
	5	rs562487	G	A	0.48042	0.148204	0.0343736	1.62e-05	2076
	4	rs16887911	G	C	0.0017944	2.93756	0.68162	1.63e-05	2076
	6	rs7449492	G	C	0.41138	0.156545	0.0364159	1.72e-05	2076
	4	rs17606892	C	T	0.113677	0.229368	0.0534789	1.8e-05	2076
	11	rs2616791	C	T	0.40594	0.145832	0.0340158	1.81e-05	2076
	18	rs7236840	T	A	0.502994	0.146218	0.0341641	1.87e-05	2076
	1	rs12044050	T	A	0.135795	0.209422	0.0489626	1.89e-05	2076
	7	rs6956293	T	C	0.234032	-0.16973	0.0396827	1.89e-05	2076
	4	rs907921	C	A	0.00228052	2.93394	0.686183	1.9e-05	2076
	11	rs286652	C	T	0.406215	0.145428	0.0340229	1.92e-05	2076
	6	rs9349667	A	C	0.4177	0.152736	0.035741	1.92e-05	2076
	11	rs286651	C	T	0.406298	0.145302	0.0340246	1.95e-05	2076
	13	rs4335644	A	G	0.456024	-0.141213	0.0332081	2.12e-05	2076
	13	rs4633549	A	G	0.456029	-0.141215	0.0332185	2.13e-05	2076
	20	rs8115215	G	C	0.0066071	2.22514	0.523711	2.15e-05	2076
	2	rs1473007	C	A	0.191253	0.191007	0.0449945	2.18e-05	2076
	13	rs182165	A	T	0.475674	-0.171199	0.0403386	2.2e-05	2076
	2	rs6755066	C	T	0.196444	0.182616	0.0430534	2.22e-05	2076
	12	rs11615707	A	T	0.126885	-0.216045	0.0509423	2.23e-05	2076
	18	rs920940	C	G	0.449693	0.156565	0.0369393	2.25e-05	2076
	2	rs4663313	A	G	0.196462	0.182501	0.0430722	2.26e-05	2076
	22	rs9627239	C	T	0.155832	-0.21446	0.0506379	2.28e-05	2076
	11	rs2554053	C	A	0.407104	0.144009	0.0340318	2.32e-05	2076
	2	rs4663316	G	T	0.196518	0.182269	0.043113	2.36e-05	2076
	2	rs4663929	G	A	0.196536	0.182272	0.0431198	2.37e-05	2076
	7	rs2279534	A	C	0.0357292	0.38085	0.090164	2.4e-05	2076
	4	rs7666302	G	T	0.00632658	1.69819	0.402059	2.4e-05	2076
	22	rs9627236	T	C	0.154925	-0.210122	0.0497821	2.43e-05	2076
	4	rs298468	G	A	0.106593	0.227498	0.0539128	2.45e-05	2076
	5	rs7724650	G	A	0.475322	0.162331	0.0384755	2.45e-05	2076
	2	rs6741831	G	A	0.196761	0.182051	0.043206	2.51e-05	2076
	11	rs17392456	T	C	0.0839936	-0.52363	0.124328	2.53e-05	2076
	11	rs10894210	A	G	0.0570882	0.313152	0.074371	2.55e-05	2076
	5	rs567754	C	T	0.328162	0.16063	0.0381549	2.55e-05	2076
	5	rs17823744	A	G	0.115674	-0.231932	0.0550991	2.56e-05	2076
	13	rs277151	A	G	0.516226	0.165395	0.0393032	2.57e-05	2076
	12	rs4075094	T	A	0.125748	0.216324	0.0514386	2.61e-05	2076
	12	rs7303577	A	C	0.125593	0.216213	0.0514368	2.63e-05	2076
	4	rs2071664	C	A	0.00651276	1.74952	0.416508	2.66e-05	2076
	12	rs11829120	C	A	0.125257	0.215935	0.0514275	2.68e-05	2076
	2	rs9308871	T	A	0.146544	0.199446	0.0475226	2.71e-05	2076
	11	rs17134361	G	A	0.00221781	1.20605	0.287453	2.72e-05	2076
	11	rs7125495	G	A	0.00221809	1.20594	0.287453	2.73e-05	2076
	11	rs7118055	T	C	0.00221809	1.20594	0.287453	2.73e-05	2076
	12	rs11837890	G	T	0.124848	0.215462	0.0514167	2.78e-05	2076
	12	rs11053589	C	G	0.33276	-0.159957	0.0381719	2.78e-05	2076
	18	rs1373751	A	G	0.502768	0.14271	0.0340592	2.79e-05	2076
	11	rs7933028	G	C	0.00222641	1.20378	0.287335	2.8e-05	2076
	11	rs7937098	C	T	0.00222641	1.20378	0.287335	2.8e-05	2076
	11	rs7939174	T	C	0.00222753	1.20339	0.287334	2.81e-05	2076
	11	rs7949863	C	T	0.0022278	1.20328	0.287334	2.82e-05	2076
	11	rs1219426	T	C	0.0244906	-0.458701	0.109545	2.82e-05	2076
	11	rs17125963	C	T	0.0242758	-0.457838	0.109359	2.83e-05	2076
	11	rs1219425	A	G	0.0245444	-0.458677	0.109561	2.83e-05	2076
	11	rs1789843	T	C	0.0246412	-0.458334	0.109559	2.87e-05	2076
	8	rs7465394	A	G	0.498678	-0.156095	0.0373504	2.93e-05	2076
	11	rs949085	A	G	0.0248185	-0.456885	0.109453	2.99e-05	2076
	11	rs1219457	A	G	0.0272311	-0.462112	0.110725	3e-05	2076
	1	rs10928063	A	G	0.477418	0.14871	0.0356407	3.01e-05	2076
	7	rs2735155	G	C	0.0408416	-0.516449	0.123895	3.07e-05	2076
	7	rs3948659	A	G	0.0408449	-0.51642	0.1239	3.07e-05	2076
	11	rs1791942	A	C	0.0250835	-0.452639	0.109051	3.31e-05	2076
	4	rs16840689	C	T	0.067114	0.329999	0.0796003	3.39e-05	2076
	4	rs6819161	G	A	0.00529329	1.25858	0.303705	3.41e-05	2076
	4	rs17132398	C	T	0.00529162	1.25865	0.303911	3.45e-05	2076
	6	rs1923415	G	A	0.114293	0.218886	0.0528556	3.45e-05	2076
	12	rs11614139	C	T	0.103453	-0.230006	0.0556575	3.59e-05	2076
	13	rs7334353	C	T	0.454791	-0.138364	0.0334828	3.59e-05	2076
	1	rs1339363	G	A	0.470915	0.150034	0.0363244	3.62e-05	2076
	7	rs2074755	T	C	0.119373	-0.216432	0.0524745	3.72e-05	2076
	6	rs9395919	G	A	0.457013	0.147354	0.0357371	3.74e-05	2076
	7	rs12056034	A	G	0.119342	-0.216346	0.0524946	3.77e-05	2076
	4	rs298481	C	T	0.107972	0.221364	0.0537493	3.81e-05	2076
	5	rs7710133	T	C	0.534755	0.143525	0.0348734	3.86e-05	2076
	7	rs714052	A	G	0.119422	-0.215959	0.0524809	3.87e-05	2076
	7	rs13231516	T	G	0.119438	-0.21582	0.0524829	3.92e-05	2076
	11	rs10081	C	T	0.0736817	0.26881	0.0653775	3.93e-05	2076
	13	rs277155	G	A	0.526814	0.138982	0.033811	3.95e-05	2076
	6	rs9349739	T	C	0.514615	-0.148186	0.0360529	3.95e-05	2076
	15	rs1909823	T	C	0.117178	0.431784	0.105051	3.95e-05	2076
	13	rs9547911	C	T	0.527353	0.137782	0.0335339	3.98e-05	2076
	6	rs9357773	T	A	0.462911	0.144146	0.0351183	4.05e-05	2076
	8	rs10110117	G	T	0.383789	0.146671	0.0357351	4.05e-05	2076
	13	rs4612917	C	T	0.451479	-0.136142	0.03317	4.05e-05	2076
	11	rs12366073	G	C	0.0240993	0.996822	0.242909	4.07e-05	2076
	3	rs12637363	C	T	0.0624032	0.281823	0.0687086	4.1e-05	2076
	5	rs6877543	T	G	0.0895774	-0.299158	0.0729737	4.14e-05	2076
	8	rs9297169	T	G	0.365861	0.167914	0.0409702	4.16e-05	2076
	2	rs2055864	A	G	0.198452	0.179884	0.0438967	4.17e-05	2076
	1	rs17351871	G	C	0.044278	0.398049	0.097135	4.17e-05	2076
	10	rs297053	C	T	0.0189717	-1.14442	0.279285	4.17e-05	2076
	7	rs2240466	G	A	0.119471	-0.215171	0.0525255	4.19e-05	2076
	10	rs7075837	G	A	0.370706	0.148377	0.0362265	4.21e-05	2076
	2	rs6752676	A	G	0.0316115	-1.27635	0.312266	4.36e-05	2076
	6	rs992003	G	A	0.46312	0.143215	0.0350505	4.39e-05	2076
	19	rs7250261	G	C	0.445792	0.174127	0.0426221	4.4e-05	2076
	6	rs3918445	C	T	0.463145	0.14313	0.0350433	4.42e-05	2076
	5	rs6893970	G	A	0.108499	-0.288512	0.0706696	4.45e-05	2076
	11	rs208100	C	T	0.422077	0.138504	0.0339376	4.48e-05	2076
	2	rs13006343	C	T	0.0640372	0.280403	0.0687632	4.55e-05	2076
	12	rs11613925	T	C	0.104555	-0.226329	0.05554	4.6e-05	2076
	12	rs11611896	G	A	0.104491	-0.22627	0.0555414	4.62e-05	2076
	12	rs11608935	A	G	0.104395	-0.226179	0.055543	4.66e-05	2076
	12	rs7296369	C	G	0.104365	-0.226144	0.055543	4.67e-05	2076
	11	rs2616811	T	C	0.411469	0.138027	0.0339011	4.67e-05	2076
	22	rs11090816	C	T	0.162	-0.210482	0.0516972	4.67e-05	2076
	11	rs7116699	C	T	0.411547	0.137848	0.0339098	4.8e-05	2076
	2	rs9287596	T	C	0.080588	0.355754	0.0875328	4.82e-05	2076
	2	rs2305457	C	T	0.245211	-0.160352	0.0394588	4.83e-05	2076
	2	rs2346137	G	A	0.532537	-0.169617	0.0417423	4.84e-05	2076
	4	rs2703825	C	A	0.153624	0.229804	0.0565907	4.89e-05	2076
	4	rs2703828	T	A	0.154009	0.227647	0.0560896	4.94e-05	2076
	3	rs6805982	A	T	0.0469725	-0.316537	0.0779962	4.94e-05	2076
	3	rs9840540	C	T	0.0469695	-0.316443	0.0779814	4.95e-05	2076
	3	rs9850747	C	T	0.0469673	-0.316404	0.0779727	4.95e-05	2076
	3	rs9828420	G	T	0.0469584	-0.316222	0.0779507	4.98e-05	2076
	3	rs7648263	T	C	0.0469612	-0.316263	0.0779613	4.98e-05	2076
	4	rs2703826	T	G	0.228885	0.162894	0.0401561	4.98e-05	2076
	3	rs9818899	C	T	0.0469956	-0.317114	0.0781834	4.99e-05	2076
	11	rs2616812	G	A	0.410306	0.137459	0.0338907	4.99e-05	2076
carnitine	10	rs1171617	T	G	0.230228	-0.417521	0.0396267	5.87e-26	2076
	10	rs1171616	T	G	0.230033	-0.41834	0.0397184	6.11e-26	2076
	10	rs1171615	T	C	0.230014	-0.418436	0.0397283	6.12e-26	2076
	10	rs1171614	C	T	0.229958	-0.418675	0.0397581	6.25e-26	2076
	10	rs1171619	G	A	0.201297	-0.435804	0.0428202	2.5e-24	2076
	10	rs1171620	G	C	0.199863	-0.438707	0.0431605	2.85e-24	2076
	10	rs12356193	A	G	0.177468	-0.354406	0.044056	8.66e-16	2076
	10	rs12772586	T	C	0.152213	-0.362244	0.0464164	5.99e-15	2076
	10	rs753762	G	A	0.151706	-0.361568	0.0463753	6.36e-15	2076
	10	rs7094971	A	G	0.15143	-0.360973	0.0463513	6.82e-15	2076
	10	rs1171618	T	C	0.390314	0.275037	0.0359556	2.02e-14	2076
	10	rs2893807	T	C	0.250888	0.299822	0.0416458	6.05e-13	2076
	10	rs11599171	G	A	0.222513	0.306196	0.0446913	7.32e-12	2076
	10	rs11006679	G	A	0.248336	0.257759	0.0378265	9.48e-12	2076
	10	rs1904071	T	G	0.247883	0.257078	0.0377948	1.03e-11	2076
	10	rs2242206	G	T	0.247506	0.256429	0.0377621	1.12e-11	2076
	10	rs1171659	A	G	0.252914	0.255684	0.0376555	1.12e-11	2076
	10	rs1171606	G	A	0.25206	0.255871	0.0377036	1.15e-11	2076
	10	rs10826342	G	T	0.251982	0.255867	0.0377066	1.15e-11	2076
	10	rs1171660	A	G	0.303267	0.223453	0.0355619	3.31e-10	2076
	10	rs1171652	T	C	0.217782	0.248628	0.0399245	4.74e-10	2076
	10	rs1171650	C	T	0.217828	0.24846	0.0399107	4.8e-10	2076
	10	rs1171648	C	T	0.217828	0.248435	0.0399099	4.82e-10	2076
	10	rs1171647	A	G	0.217784	0.248209	0.0399251	5.07e-10	2076
	10	rs1171645	A	T	0.217739	0.247954	0.0399396	5.36e-10	2076
	10	rs1171643	A	G	0.217711	0.247783	0.039948	5.55e-10	2076
	10	rs3763747	A	G	0.213948	0.249492	0.0402276	5.57e-10	2076
	10	rs4948351	C	T	0.203014	0.253847	0.0417513	1.2e-09	2076
	10	rs2671613	C	T	0.491237	-0.224101	0.037248	1.78e-09	2076
	10	rs1171582	C	T	0.427695	0.205788	0.0368339	2.31e-08	2076
	10	rs1171610	T	C	0.383057	-0.195072	0.0361178	6.63e-08	2076
	10	rs1171609	G	A	0.382393	-0.192501	0.0358258	7.73e-08	2076
	10	rs10821590	G	A	0.071265	0.598428	0.111937	8.99e-08	2076
	10	rs7096663	C	T	0.0785014	0.541776	0.102529	1.26e-07	2076
	10	rs1877797	C	T	0.0790022	0.53849	0.102833	1.64e-07	2076
	10	rs4948238	A	G	0.310387	-0.19126	0.0365672	1.69e-07	2076
	10	rs3802695	T	C	0.0789664	0.536985	0.102748	1.73e-07	2076
	10	rs10821582	G	A	0.309935	-0.1895	0.0364037	1.93e-07	2076
	10	rs1913511	G	T	0.310137	-0.189609	0.0364441	1.96e-07	2076
	3	rs9879988	A	G	0.163268	0.239135	0.046672	3e-07	2076
	10	rs2090123	G	A	0.446887	0.187468	0.0369026	3.77e-07	2076
	10	rs920964	G	A	0.0734847	0.51893	0.103658	5.55e-07	2076
	10	rs1877794	A	G	0.0687503	0.571207	0.11412	5.58e-07	2076
	7	rs6959875	G	A	0.301445	0.270154	0.0546209	7.58e-07	2076
	10	rs2450454	T	C	0.0686718	0.459386	0.0952238	1.41e-06	2076
	10	rs1171583	C	G	0.467279	-0.162875	0.0340585	1.73e-06	2076
	10	rs753763	T	C	0.0501951	-0.517842	0.10848	1.81e-06	2076
	20	rs6108228	T	G	0.405993	-0.175224	0.0372539	2.56e-06	2076
	3	rs12493379	A	G	0.150201	0.223767	0.0480889	3.27e-06	2076
	3	rs9861017	T	G	0.150177	0.223566	0.0481178	3.38e-06	2076
	7	rs208004	G	A	0.0215483	1.98661	0.427877	3.43e-06	2076
	X	rs10521507	G	T	0.024306	-0.686134	0.148224	3.67e-06	2076
	3	rs12485270	G	A	0.150113	0.223013	0.0482157	3.74e-06	2076
	5	rs274554	C	T	0.15858	-0.210812	0.0460423	4.68e-06	2076
	5	rs10479002	C	G	0.0567206	-0.336963	0.0736844	4.81e-06	2076
	5	rs274553	C	G	0.158646	-0.210394	0.0460316	4.86e-06	2076
	20	rs4813881	A	T	0.397948	-0.170985	0.0374132	4.87e-06	2076
	5	rs274552	C	G	0.158712	-0.209954	0.0460183	5.06e-06	2076
	5	rs274551	C	T	0.158712	-0.209954	0.0460183	5.06e-06	2076
	5	rs274548	C	T	0.158713	-0.209948	0.046018	5.06e-06	2076
	5	rs274547	T	A	0.158713	-0.209948	0.046018	5.06e-06	2076
	5	rs2897160	T	C	0.158708	-0.209944	0.046019	5.06e-06	2076
	5	rs6596075	C	G	0.158771	-0.209912	0.0460159	5.07e-06	2076
	5	rs2405522	G	A	0.162642	-0.208627	0.0457361	5.08e-06	2076
	5	rs6893782	A	C	0.162651	-0.208615	0.0457341	5.08e-06	2076
	5	rs7705826	G	T	0.16266	-0.208604	0.0457319	5.08e-06	2076
	4	rs11733138	G	A	0.345948	0.225106	0.0497689	6.1e-06	2076
	10	rs16913790	G	A	0.138238	0.215648	0.0480458	7.18e-06	2076
	10	rs11592742	C	T	0.138028	0.215954	0.0481463	7.28e-06	2076
	11	rs562672	T	C	0.366342	-0.233674	0.0521356	7.39e-06	2076
	3	rs12497785	T	C	0.198863	0.22652	0.0507547	8.08e-06	2076
	5	rs274550	T	G	0.16776	-0.208939	0.0468371	8.16e-06	2076
	1	rs4656852	T	C	0.0534095	-0.507554	0.113868	8.3e-06	2076
	7	rs10262988	C	T	0.291916	0.246664	0.0555862	9.1e-06	2076
	2	rs7606454	C	T	0.138628	0.234925	0.053084	9.62e-06	2076
	20	rs2223468	C	T	0.266467	-0.170756	0.0389168	1.15e-05	2076
	20	rs6140825	G	A	0.26627	-0.170504	0.0388838	1.16e-05	2076
	10	rs1171594	C	A	0.459821	-0.149031	0.0340333	1.19e-05	2076
	1	rs497281	C	A	0.235935	0.181564	0.041524	1.23e-05	2076
	3	rs9836934	G	T	0.198867	-0.196864	0.0451078	1.28e-05	2076
	1	rs2494491	A	T	0.259062	-0.16966	0.0389554	1.33e-05	2076
	1	rs2501312	G	A	0.259804	-0.168369	0.0387749	1.41e-05	2076
	16	rs2135000	T	C	0.100521	-0.58907	0.135831	1.45e-05	2076
	4	rs6856402	G	A	0.499058	-0.147013	0.0339659	1.5e-05	2076
	20	rs6056312	G	A	0.441106	-0.158377	0.0366059	1.51e-05	2076
	4	rs11728729	G	A	0.499595	-0.14654	0.0339528	1.59e-05	2076
	2	rs10167084	G	A	0.134029	0.22378	0.051969	1.66e-05	2076
	10	rs10128501	A	G	0.441375	-0.143612	0.033418	1.73e-05	2076
	10	rs6479648	G	A	0.441252	-0.143741	0.0334598	1.74e-05	2076
	20	rs6118412	C	T	0.44388	-0.161055	0.0375041	1.75e-05	2076
	2	rs13399369	T	C	0.129247	0.224986	0.0524505	1.79e-05	2076
	7	rs3807852	G	A	0.329912	0.171501	0.0400392	1.84e-05	2076
	1	rs2501352	T	A	0.269396	-0.172964	0.0404894	1.94e-05	2076
	16	rs7203840	C	G	0.383897	-0.14746	0.0347223	2.17e-05	2076
	4	rs12503907	G	C	0.502401	-0.143351	0.0337691	2.19e-05	2076
	16	rs9930672	A	C	0.391435	-0.149156	0.035183	2.24e-05	2076
	10	rs11592179	A	G	0.0772658	0.274634	0.0647852	2.24e-05	2076
	10	rs11599281	A	G	0.0765391	0.287469	0.0679972	2.36e-05	2076
	10	rs7100874	T	G	0.0765266	0.287664	0.0680562	2.37e-05	2076
	2	rs731034	T	C	0.147802	0.198076	0.0470203	2.52e-05	2076
	2	rs10170348	G	A	0.147815	0.198066	0.0470284	2.54e-05	2076
	8	rs2053244	T	G	0.635741	0.146219	0.0347456	2.57e-05	2076
	2	rs10206003	A	G	0.147949	0.198147	0.0470903	2.58e-05	2076
	2	rs13400794	T	A	0.198744	0.182997	0.0435607	2.66e-05	2076
	8	rs10108169	G	A	0.635899	0.145784	0.0347221	2.69e-05	2076
	11	rs478951	A	G	0.398723	-0.213794	0.0509214	2.69e-05	2076
	8	rs6473532	C	T	0.636044	0.145456	0.0347101	2.78e-05	2076
	17	rs7406506	G	A	0.36868	-0.208534	0.0499205	2.95e-05	2076
	1	rs2494492	T	A	0.245956	-0.16475	0.0394455	2.96e-05	2076
	2	rs11690887	G	C	0.148301	0.194619	0.0466828	3.06e-05	2076
	16	rs1078445	T	G	0.39563	-0.150473	0.0360967	3.06e-05	2076
	3	rs6777945	G	T	0.518878	-0.21445	0.0515017	3.13e-05	2076
	20	rs6043753	A	G	0.35832	-0.147863	0.0355228	3.15e-05	2076
	17	rs11658572	T	C	0.330658	0.235894	0.0566945	3.17e-05	2076
	5	rs17488979	T	C	0.0114176	1.50099	0.36101	3.21e-05	2076
	X	rs17261621	C	A	0.135662	-0.166699	0.0401054	3.23e-05	2076
	5	rs274549	C	A	0.164006	-0.214013	0.0515537	3.31e-05	2076
	14	rs10484239	C	A	0.123375	0.212046	0.0510849	3.31e-05	2076
	5	rs10054414	C	T	0.0256504	-0.434318	0.104669	3.33e-05	2076
	5	rs13354690	A	G	0.0255966	-0.434516	0.104718	3.33e-05	2076
	19	rs17836364	G	A	0.117714	-0.734416	0.177275	3.43e-05	2076
	2	rs10168117	C	G	0.112183	0.229413	0.0554347	3.5e-05	2076
	19	rs599951	C	T	0.202986	-0.174782	0.0422383	3.5e-05	2076
	10	rs11812228	C	T	0.0419231	-0.507732	0.122705	3.51e-05	2076
	10	rs7076851	A	G	0.0418984	-0.509061	0.123028	3.51e-05	2076
	19	rs602617	A	G	0.203053	-0.175886	0.0425099	3.51e-05	2076
	20	rs6034868	T	C	0.202481	-0.251733	0.0608429	3.51e-05	2076
	10	rs7095200	G	A	0.041909	-0.508215	0.122906	3.55e-05	2076
	19	rs599486	C	T	0.2029	-0.174617	0.0422386	3.56e-05	2076
	20	rs17726942	G	A	0.355162	-0.146564	0.0354744	3.6e-05	2076
	5	rs10044196	T	C	0.0262514	-0.431324	0.104537	3.69e-05	2076
	17	rs6565593	G	A	0.364466	-0.204652	0.0497445	3.89e-05	2076
	X	rs5972644	A	G	0.0279498	-0.738603	0.179772	3.98e-05	2076
	5	rs10077153	A	G	0.0266398	-0.428871	0.104388	3.98e-05	2076
	X	rs16990553	G	A	0.0279251	-0.739731	0.180057	3.99e-05	2076
	8	rs2925002	C	T	0.442701	-0.141443	0.034483	4.1e-05	2076
	20	rs6080134	T	C	0.364444	-0.146749	0.0357884	4.12e-05	2076
	1	rs6701035	A	G	0.160279	0.190548	0.0464937	4.16e-05	2076
	4	rs11728303	C	T	0.360737	0.202737	0.0494703	4.16e-05	2076
	1	rs923124	G	A	0.16025	0.190573	0.0465096	4.18e-05	2076
	1	rs2150203	T	C	0.160857	0.190008	0.0463765	4.18e-05	2076
	13	rs2296148	C	T	0.033124	0.401741	0.0981892	4.29e-05	2076
	2	rs13417671	A	G	0.19009	0.178029	0.0435484	4.35e-05	2076
	20	rs226181	C	G	0.287945	0.154905	0.037902	4.37e-05	2076
	10	rs10993992	G	C	0.27657	-0.154381	0.0377756	4.37e-05	2076
	2	rs10210631	G	A	0.148154	0.191368	0.0468529	4.42e-05	2076
	5	rs13189284	C	A	0.0567073	-0.302858	0.0742326	4.51e-05	2076
	10	rs1171658	G	A	0.290331	-0.150472	0.0368965	4.54e-05	2076
	10	rs10993988	C	T	0.276642	-0.154018	0.0377671	4.54e-05	2076
	17	rs8068511	A	T	0.368021	-0.206181	0.0506399	4.67e-05	2076
	7	rs2189005	A	G	0.168297	0.357371	0.0878319	4.73e-05	2076
	6	rs3798408	C	T	0.0104725	0.771549	0.189689	4.75e-05	2076
	14	rs17212645	G	A	0.125393	0.210425	0.0517363	4.76e-05	2076
	1	rs13375160	T	C	0.148329	0.192181	0.0472706	4.79e-05	2076
	17	rs7224579	A	G	0.384729	-0.208978	0.0514169	4.82e-05	2076
	4	rs11132977	T	C	0.513312	-0.137596	0.0338933	4.91e-05	2076
	17	rs4792074	A	C	0.104501	0.220005	0.0541979	4.92e-05	2076
	16	rs4787133	A	T	0.314268	-0.147843	0.0364428	4.97e-05	2076
choline	12	rs2408564	A	G	0.169697	-0.249124	0.0516469	1.41e-06	2076
	13	rs9599459	A	T	0.0116349	-1.01541	0.216489	2.73e-06	2076
	9	rs4008155	C	T	0.156004	0.215446	0.0467316	4.02e-06	2076
	9	rs2000301	A	G	0.155957	0.215645	0.0467771	4.03e-06	2076
	16	rs12444044	A	G	0.11218	-0.36411	0.080297	5.77e-06	2076
	9	rs10819950	A	G	0.316435	0.207834	0.0462358	6.95e-06	2076
	13	rs4312185	A	T	0.426908	0.155875	0.0347187	7.13e-06	2076
	10	rs10826197	C	A	0.486752	0.151452	0.0339488	8.15e-06	2076
	8	rs10098425	A	G	0.0537913	0.458636	0.103259	8.93e-06	2076
	5	rs9314081	G	A	0.0282314	0.527774	0.119554	1.01e-05	2076
	13	rs9541748	C	G	0.0144093	-0.705842	0.160687	1.12e-05	2076
	10	rs10762269	G	A	0.540265	0.169001	0.038578	1.18e-05	2076
	9	rs10819947	A	G	0.215061	0.218749	0.0503513	1.4e-05	2076
	12	rs1565351	T	G	0.123997	-0.223248	0.0513908	1.4e-05	2076
	10	rs4746827	G	A	0.432438	-0.162759	0.0375994	1.5e-05	2076
	13	rs1461983	C	T	0.515024	-0.146521	0.0338558	1.51e-05	2076
	13	rs9544104	A	T	0.515034	-0.146498	0.0338715	1.52e-05	2076
	12	rs768804	A	G	0.117222	-0.227454	0.0526437	1.56e-05	2076
	12	rs17193733	C	G	0.116889	-0.226853	0.0526183	1.62e-05	2076
	8	rs10504530	G	C	0.0910954	0.281829	0.0657385	1.81e-05	2076
	8	rs16938029	T	C	0.0910868	0.281845	0.0657492	1.81e-05	2076
	17	rs10338	A	G	0.168428	0.202229	0.0472086	1.84e-05	2076
	17	rs7342	G	C	0.16839	0.203181	0.0474847	1.88e-05	2076
	5	rs3733725	G	A	0.154148	-0.197729	0.0463722	2.01e-05	2076
	3	rs4429580	G	A	0.0924487	0.250751	0.0588123	2.01e-05	2076
	3	rs9836433	T	C	0.0924714	0.25079	0.0588325	2.02e-05	2076
	10	rs10998659	A	T	0.535664	0.162356	0.0381161	2.05e-05	2076
	9	rs7862977	A	G	0.210702	0.214721	0.0505206	2.14e-05	2076
	13	rs9544111	C	T	0.515697	-0.144013	0.033889	2.14e-05	2076
	9	rs12237112	C	T	0.210664	0.214632	0.0505224	2.15e-05	2076
	9	rs12237827	T	C	0.210586	0.214452	0.0505219	2.19e-05	2076
	20	rs927811	A	C	0.258911	-0.164524	0.0388083	2.24e-05	2076
	3	rs4678506	G	A	0.0933047	0.2512	0.0592947	2.27e-05	2076
	20	rs11699420	A	G	0.263569	-0.164607	0.038866	2.28e-05	2076
	15	rs11630160	G	A	0.150978	-0.199124	0.0470475	2.31e-05	2076
	8	rs16938067	T	C	0.108797	0.231453	0.0547105	2.33e-05	2076
	20	rs17187810	G	A	0.263676	-0.164279	0.038847	2.35e-05	2076
	15	rs4328375	C	G	0.149023	-0.201364	0.0477356	2.46e-05	2076
	13	rs4606584	C	T	0.444465	0.142176	0.0337268	2.49e-05	2076
	13	rs7993854	A	C	0.445038	0.142458	0.0338368	2.55e-05	2076
	15	rs11856640	G	T	0.151135	-0.198478	0.0472161	2.63e-05	2076
	2	rs13398317	T	C	0.27498	0.202876	0.0484277	2.8e-05	2076
	2	rs11885308	G	T	0.274999	0.202863	0.0484325	2.81e-05	2076
	2	rs11883650	C	T	0.27496	0.20279	0.0484198	2.81e-05	2076
	2	rs4663140	G	C	0.275001	0.202832	0.048431	2.81e-05	2076
	2	rs6742249	C	A	0.275	0.20283	0.048432	2.82e-05	2076
	15	rs3809529	C	T	0.306989	-0.151146	0.036108	2.84e-05	2076
	2	rs1867837	T	C	0.031967	0.421258	0.10072	2.88e-05	2076
	15	rs3809528	C	A	0.307151	-0.151075	0.0361513	2.93e-05	2076
	8	rs7834685	C	A	0.233188	0.175845	0.0421119	2.97e-05	2076
	8	rs16938076	G	A	0.130383	0.214073	0.0513051	3.01e-05	2076
	8	rs16938077	G	T	0.130387	0.214054	0.0513051	3.02e-05	2076
	8	rs10097979	A	T	0.233085	0.17562	0.0421172	3.05e-05	2076
	12	rs1868767	A	G	0.0146895	1.84416	0.442421	3.07e-05	2076
	9	rs785857	G	A	0.412247	-0.148202	0.0356476	3.22e-05	2076
	15	rs12440901	G	C	0.307559	-0.150316	0.0361903	3.27e-05	2076
	5	rs10036126	C	A	0.0350777	0.477327	0.114929	3.28e-05	2076
	15	rs11071401	T	C	0.151878	-0.194913	0.0469488	3.3e-05	2076
	3	rs10222597	C	T	0.098457	0.244505	0.0589062	3.31e-05	2076
	17	rs820386	T	G	0.0508391	0.369246	0.0890031	3.34e-05	2076
	20	rs6042798	C	T	0.282768	-0.155388	0.0374558	3.35e-05	2076
	20	rs2423823	A	G	0.282802	-0.155324	0.0374504	3.36e-05	2076
	6	rs7775235	A	G	0.27103	0.168738	0.0406899	3.37e-05	2076
	1	rs228166	A	G	0.00784351	9.47622	2.2854	3.38e-05	2076
	20	rs4814312	T	C	0.282821	-0.155269	0.0374472	3.38e-05	2076
	20	rs2423813	C	T	0.28331	-0.155446	0.0374991	3.39e-05	2076
	20	rs6110349	A	T	0.26667	-0.159839	0.0385656	3.4e-05	2076
	20	rs4814311	G	A	0.285782	-0.156166	0.0377456	3.51e-05	2076
	9	rs7850837	T	C	0.399524	-0.142489	0.0344666	3.56e-05	2076
	15	rs11636723	G	C	0.152098	-0.193743	0.0469062	3.62e-05	2076
	15	rs12595482	G	A	0.145072	-0.197857	0.0479153	3.64e-05	2076
	8	rs17070649	A	G	0.0627325	-0.501199	0.121505	3.71e-05	2076
	7	rs2167267	G	T	0.0621468	0.296423	0.0719571	3.8e-05	2076
	8	rs7018237	C	T	0.23618	0.171735	0.0417006	3.82e-05	2076
	15	rs10518992	T	C	0.152234	-0.192977	0.0468765	3.84e-05	2076
	8	rs12674678	T	C	0.236155	0.171646	0.0416989	3.85e-05	2076
	17	rs8074216	C	T	0.191673	0.209219	0.0508731	3.91e-05	2076
	10	rs2394532	G	A	0.526469	0.160669	0.0390681	3.91e-05	2076
	17	rs3803733	A	G	0.191719	0.209105	0.0508662	3.94e-05	2076
	2	rs10199789	T	C	0.226051	0.218547	0.0531694	3.95e-05	2076
	9	rs10758216	G	C	0.401157	0.141155	0.0343865	4.04e-05	2076
	20	rs17227104	C	A	0.267757	-0.157185	0.0382932	4.05e-05	2076
	9	rs10814017	T	C	0.401217	0.141197	0.0344011	4.05e-05	2076
	8	rs1460235	C	T	0.321693	0.151664	0.036953	4.06e-05	2076
	8	rs1460234	A	G	0.321763	0.151838	0.0370018	4.07e-05	2076
	9	rs10758215	G	A	0.401633	0.141142	0.0344234	4.13e-05	2076
	5	rs2201409	A	G	0.178286	0.178391	0.0436188	4.32e-05	2076
	9	rs10989532	C	G	0.200731	0.219375	0.0536623	4.35e-05	2076
	9	rs10819946	G	A	0.200738	0.219284	0.0536522	4.37e-05	2076
	9	rs7875124	C	T	0.200745	0.219178	0.0536276	4.37e-05	2076
	6	rs9463493	G	A	0.255893	-0.157855	0.03863	4.38e-05	2076
	15	rs17302045	G	T	0.152617	-0.190746	0.046779	4.55e-05	2076
	9	rs10491618	T	C	0.405733	0.141227	0.034697	4.7e-05	2076
	7	rs6467883	A	G	0.175909	-0.208167	0.0511491	4.71e-05	2076
	11	rs4132719	G	C	0.00329245	1.39297	0.34238	4.73e-05	2076
	5	rs11242519	G	A	0.131239	0.209951	0.0516079	4.74e-05	2076
	7	rs2059037	T	C	0.173843	-0.217453	0.0534551	4.74e-05	2076
	8	rs16904654	A	T	0.0284462	-0.490982	0.120731	4.77e-05	2076
	15	rs11637077	T	G	0.152727	-0.190082	0.0467469	4.78e-05	2076
	6	rs7453050	T	C	0.255673	-0.156025	0.0383922	4.82e-05	2076
	5	rs17156235	C	A	0.131317	0.209792	0.0516469	4.86e-05	2076
	15	rs7169503	C	A	0.367854	-0.142148	0.0350079	4.9e-05	2076
	2	rs16831684	T	C	0.0324606	0.385912	0.0951013	4.95e-05	2076
	9	rs1856201	C	A	0.411805	0.143742	0.0354258	4.96e-05	2076
glutamate	7	rs1859294	G	C	0.335733	0.215208	0.044961	1.7e-06	2076
	18	rs4524199	C	T	0.360494	0.204289	0.0428454	1.86e-06	2076
	13	rs9518259	A	G	0.270615	0.176991	0.0387533	4.94e-06	2076
	13	rs9518258	A	C	0.270572	0.177019	0.0387624	4.95e-06	2076
	13	rs9518260	T	C	0.270646	0.176945	0.0387463	4.95e-06	2076
	13	rs17483729	A	G	0.270754	0.176781	0.0387179	4.97e-06	2076
	13	rs9518261	G	C	0.270774	0.176719	0.0387114	4.99e-06	2076
	6	rs211215	A	G	0.289232	0.173496	0.0382092	5.61e-06	2076
	5	rs17085064	T	C	0.386743	0.161007	0.0355493	5.92e-06	2076
	13	rs9518262	T	C	0.27055	0.175103	0.0387063	6.07e-06	2076
	13	rs12583815	A	G	0.270534	0.174977	0.0387045	6.16e-06	2076
	13	rs9513840	A	G	0.270506	0.174457	0.0387195	6.62e-06	2076
	13	rs9518268	G	A	0.270488	0.174092	0.0387252	6.94e-06	2076
	13	rs9518269	C	T	0.270485	0.174029	0.038726	6.99e-06	2076
	13	rs9513842	C	T	0.270482	0.173964	0.0387265	7.05e-06	2076
	13	rs9513843	C	T	0.270478	0.173867	0.0387273	7.14e-06	2076
	11	rs11024326	A	G	0.302875	-0.265192	0.0591069	7.23e-06	2076
	13	rs1325771	C	A	0.270462	0.173503	0.0387287	7.47e-06	2076
	9	rs12000260	T	G	0.150536	0.222157	0.0496348	7.61e-06	2076
	13	rs17483910	T	A	0.270451	0.173259	0.0387282	7.69e-06	2076
	13	rs12428778	T	C	0.270443	0.173041	0.0387271	7.89e-06	2076
	9	rs920029	A	G	0.142362	0.247789	0.0555126	8.06e-06	2076
	13	rs9518275	G	T	0.271195	0.173913	0.0389911	8.18e-06	2076
	9	rs10971048	A	G	0.139926	0.218436	0.0489793	8.2e-06	2076
	13	rs9518274	G	T	0.271201	0.173502	0.038935	8.34e-06	2076
	5	rs6556882	T	C	0.383986	0.162763	0.0365939	8.67e-06	2076
	5	rs13165648	A	C	0.115258	0.240422	0.054055	8.68e-06	2076
	9	rs2050455	A	C	0.154239	0.211845	0.0483109	1.16e-05	2076
	9	rs2050456	G	T	0.154254	0.211799	0.0483067	1.16e-05	2076
	9	rs10971049	A	C	0.141009	0.212958	0.0488467	1.3e-05	2076
	18	rs1945166	T	C	0.179283	-0.193702	0.0445511	1.37e-05	2076
	18	rs1945164	C	G	0.179294	-0.193537	0.0445405	1.39e-05	2076
	18	rs1945162	C	T	0.179294	-0.193306	0.0445373	1.42e-05	2076
	18	rs1894015	C	G	0.179292	-0.193249	0.0445349	1.43e-05	2076
	18	rs1894014	C	A	0.179294	-0.193175	0.044532	1.44e-05	2076
	2	rs707123	T	G	0.349698	-0.159265	0.0367309	1.45e-05	2076
	2	rs1919141	T	C	0.349843	-0.159424	0.0367751	1.46e-05	2076
	2	rs6724019	G	A	0.349905	-0.159483	0.0367916	1.46e-05	2076
	2	rs1528430	A	C	0.350198	-0.159871	0.036883	1.46e-05	2076
	11	rs11024327	G	A	0.153495	0.206519	0.047694	1.49e-05	2076
	5	rs13170746	T	G	0.11623	0.234226	0.0541143	1.5e-05	2076
	18	rs12961582	C	T	0.4192	0.161356	0.0372872	1.51e-05	2076
	11	rs757985	T	C	0.154421	0.224367	0.0519121	1.55e-05	2076
	2	rs816886	C	A	0.346835	-0.158548	0.0368318	1.67e-05	2076
	5	rs13158037	C	G	0.123289	0.22863	0.0531705	1.71e-05	2076
	6	rs150395	T	C	0.304578	0.176004	0.0409477	1.72e-05	2076
	2	rs816890	A	G	0.343411	-0.154592	0.0359731	1.73e-05	2076
	2	rs13000209	C	T	0.34337	-0.154468	0.0359559	1.74e-05	2076
	2	rs816884	G	A	0.3345	-0.160734	0.0374982	1.82e-05	2076
	5	rs16884728	G	A	0.116196	0.228925	0.0534741	1.86e-05	2076
	13	rs2803230	A	T	0.260543	0.172107	0.0402329	1.89e-05	2076
	6	rs191923	T	C	0.24398	0.162382	0.0379826	1.91e-05	2076
	9	rs10813842	C	T	0.1397	0.204473	0.0478838	1.95e-05	2076
	6	rs13195420	G	A	0.441281	0.266898	0.0625834	2e-05	2076
	9	rs2196271	C	T	0.118978	0.230254	0.0541235	2.1e-05	2076
	9	rs10971043	G	A	0.11887	0.230083	0.0541376	2.14e-05	2076
	9	rs12341517	C	G	0.118731	0.229783	0.0541564	2.21e-05	2076
	9	rs7861789	T	C	0.139408	0.204194	0.0481691	2.24e-05	2076
	9	rs10971051	T	C	0.105153	0.233552	0.0551673	2.3e-05	2076
	9	rs10813847	T	C	0.105323	0.23325	0.0551278	2.33e-05	2076
	9	rs7875015	C	A	0.105341	0.233222	0.0551229	2.33e-05	2076
	5	rs7700817	C	T	0.116614	0.224445	0.05305	2.33e-05	2076
	5	rs7723602	G	A	0.116622	0.224425	0.0530472	2.33e-05	2076
	18	rs1481280	C	A	0.402932	0.1492	0.035278	2.34e-05	2076
	9	rs10971057	T	C	0.10544	0.23298	0.0550939	2.35e-05	2076
	9	rs12379357	T	A	0.105601	0.232525	0.0550371	2.39e-05	2076
	5	rs7719213	T	C	0.133703	0.217289	0.0514964	2.45e-05	2076
	6	rs211191	C	G	0.248506	0.158893	0.0376721	2.47e-05	2076
	6	rs211192	A	G	0.24847	0.158904	0.0376798	2.47e-05	2076
	5	rs7705221	A	G	0.13891	-0.210703	0.0499859	2.5e-05	2076
	9	rs10813852	T	C	0.105927	0.231338	0.0548897	2.5e-05	2076
	6	rs211193	G	T	0.248347	0.158905	0.0377096	2.51e-05	2076
	6	rs17058667	C	A	0.24829	0.158924	0.037722	2.52e-05	2076
	9	rs10813853	A	C	0.105991	0.231057	0.0548558	2.53e-05	2076
	4	rs4864517	C	T	0.466475	0.149081	0.0354279	2.58e-05	2076
	4	rs1911681	A	T	0.466417	0.148962	0.035403	2.58e-05	2076
	4	rs4864905	T	C	0.466453	0.149028	0.0354196	2.58e-05	2076
	6	rs183316	C	T	0.248027	0.15895	0.0377989	2.61e-05	2076
	11	rs7105953	G	C	0.413511	0.143349	0.0341661	2.72e-05	2076
	11	rs2355467	G	A	0.413708	0.143086	0.0341405	2.78e-05	2076
	6	rs150396	C	T	0.250527	0.165174	0.0394329	2.81e-05	2076
	6	rs150397	A	C	0.250522	0.165128	0.0394268	2.81e-05	2076
	6	rs150398	G	T	0.250473	0.164839	0.039362	2.82e-05	2076
	6	rs4839964	A	G	0.249324	0.157413	0.0376064	2.84e-05	2076
	6	rs211201	A	T	0.250133	0.162884	0.0389271	2.86e-05	2076
	6	rs211203	A	G	0.250091	0.162635	0.0388713	2.87e-05	2076
	6	rs638458	A	C	0.249459	0.157106	0.0375881	2.92e-05	2076
	7	rs6971864	C	T	0.478465	0.141493	0.0338657	2.94e-05	2076
	6	rs211226	C	G	0.232823	0.163274	0.039087	2.95e-05	2076
	6	rs211225	A	G	0.232826	0.163227	0.0390794	2.96e-05	2076
	6	rs17299576	T	C	0.232835	0.163125	0.0390653	2.97e-05	2076
	4	rs13148365	C	T	0.170858	0.195107	0.0467377	2.99e-05	2076
	6	rs2430457	A	G	0.00207714	2.67103	0.640365	3.03e-05	2076
	6	rs211214	A	G	0.249156	0.156882	0.0376288	3.06e-05	2076
	6	rs211212	C	T	0.249156	0.156878	0.0376288	3.06e-05	2076
	6	rs211213	G	C	0.249156	0.156878	0.0376288	3.06e-05	2076
	6	rs211211	G	A	0.249157	0.156877	0.0376288	3.06e-05	2076
	9	rs10813840	T	C	0.140391	0.198992	0.0477338	3.06e-05	2076
	10	rs4935104	T	C	0.144081	-0.200488	0.0481528	3.13e-05	2076
	4	rs7679895	T	C	0.185643	0.192334	0.046224	3.17e-05	2076
	4	rs7441169	C	T	0.185654	0.192373	0.0462337	3.17e-05	2076
	4	rs3733299	A	G	0.00833324	-1.45928	0.350756	3.18e-05	2076
	6	rs1481451	G	A	0.249233	0.156456	0.037632	3.22e-05	2076
	6	rs211217	T	C	0.249061	0.156387	0.0376547	3.28e-05	2076
	9	rs10971047	C	T	0.103366	0.228008	0.0549867	3.37e-05	2076
	9	rs10758144	C	G	0.103317	0.227726	0.0549653	3.43e-05	2076
	2	rs11679311	T	C	0.455471	0.153351	0.037042	3.47e-05	2076
	2	rs4663416	T	C	0.455477	0.153325	0.0370369	3.48e-05	2076
	2	rs12471333	C	T	0.455496	0.153279	0.0370263	3.48e-05	2076
	2	rs10187606	C	T	0.403829	0.144315	0.034872	3.5e-05	2076
	9	rs10813843	C	T	0.103256	0.227309	0.0549351	3.51e-05	2076
	11	rs10832804	T	C	0.426477	0.142735	0.0345218	3.56e-05	2076
	8	rs12680447	C	T	0.0666562	-0.292332	0.0707832	3.63e-05	2076
	2	rs11679171	A	G	0.455299	0.153496	0.0372419	3.76e-05	2076
	6	rs183317	T	C	0.233643	0.159288	0.0387652	3.97e-05	2076
	1	rs16854007	C	T	0.0489914	-0.325978	0.0793837	4.02e-05	2076
	13	rs9556310	C	T	0.325299	-0.157821	0.0385786	4.3e-05	2076
	5	rs12658769	G	A	0.127274	0.216484	0.0529291	4.31e-05	2076
	13	rs7332795	G	A	0.325278	-0.157746	0.0385682	4.31e-05	2076
	3	rs3772295	T	G	0.204059	-0.169249	0.0415172	4.57e-05	2076
	11	rs2108334	T	A	0.163978	0.208745	0.0512514	4.64e-05	2076
	5	rs17650599	T	C	0.0499895	-0.316253	0.0776478	4.64e-05	2076
	14	rs1242933	A	G	0.50971	-0.165082	0.0405532	4.69e-05	2076
	7	rs12671572	G	C	0.0089631	-1.5283	0.375668	4.74e-05	2076
	7	rs12665900	T	G	0.00899806	-1.50023	0.368948	4.78e-05	2076
	7	rs760199	G	A	0.00903024	-1.47845	0.363729	4.81e-05	2076
	10	rs7921086	A	G	0.0748513	-0.497828	0.122577	4.88e-05	2076
	10	rs7893252	T	A	0.0748421	-0.49785	0.122621	4.91e-05	2076
	7	rs9986970	A	G	0.00904301	-1.47378	0.363179	4.95e-05	2076
	7	rs2237663	C	T	0.479017	0.137212	0.0338159	4.96e-05	2076
	7	rs7780542	C	T	0.479513	0.137475	0.0338923	4.99e-05	2076
	7	rs2158347	G	T	0.520607	-0.137452	0.033888	4.99e-05	2076
kynurenine	3	rs893468	C	T	0.238834	-0.299833	0.0534671	2.05e-08	2076
	3	rs2164920	G	A	0.202677	-0.280927	0.0546267	2.71e-07	2076
	3	rs6768785	A	G	0.170996	-0.303916	0.059394	3.11e-07	2076
	3	rs6779856	G	C	0.170998	-0.304024	0.0594204	3.11e-07	2076
	3	rs6549458	T	G	0.169892	-0.303614	0.0594408	3.26e-07	2076
	3	rs7613906	C	T	0.203276	-0.286725	0.0561966	3.36e-07	2076
	3	rs4676876	C	A	0.203308	-0.286908	0.0562596	3.4e-07	2076
	3	rs10222493	C	T	0.143343	-0.346335	0.0681339	3.71e-07	2076
	3	rs6801470	G	T	0.210615	-0.277689	0.0546392	3.73e-07	2076
	3	rs4677167	C	T	0.21068	-0.278253	0.0547882	3.8e-07	2076
	3	rs4677166	G	C	0.193962	-0.279602	0.0568023	8.55e-07	2076
	3	rs17009820	A	C	0.177517	-0.327845	0.0684799	1.69e-06	2076
	16	rs12931876	T	C	0.233882	0.230486	0.0481566	1.7e-06	2076
	16	rs876985	T	C	0.358412	0.183216	0.0386284	2.11e-06	2076
	13	rs7333033	C	A	0.355177	0.179767	0.0379813	2.21e-06	2076
	13	rs3916929	A	G	0.355403	0.179756	0.0379882	2.22e-06	2076
	13	rs4771450	A	G	0.355402	0.179753	0.0379882	2.23e-06	2076
	13	rs9518974	C	A	0.355397	0.179638	0.0379875	2.26e-06	2076
	13	rs4394937	C	T	0.35539	0.179514	0.0379868	2.29e-06	2076
	13	rs7983135	G	A	0.359083	0.180208	0.0381464	2.31e-06	2076
	13	rs4296133	C	G	0.355387	0.179444	0.0379864	2.31e-06	2076
	13	rs4415889	A	G	0.35538	0.179324	0.0379857	2.35e-06	2076
	13	rs4772541	G	A	0.355377	0.179249	0.0379852	2.37e-06	2076
	13	rs6491738	C	T	0.355374	0.1792	0.0379848	2.39e-06	2076
	16	rs4843719	C	A	0.340171	0.193502	0.0410187	2.39e-06	2076
	13	rs3916931	A	T	0.355353	0.179069	0.037969	2.4e-06	2076
	13	rs7327226	A	G	0.355352	0.179068	0.0379726	2.41e-06	2076
	13	rs4771451	A	G	0.355361	0.17906	0.0379965	2.45e-06	2076
	13	rs7983773	A	G	0.355368	0.179023	0.0379971	2.46e-06	2076
	13	rs877505	C	T	0.355334	0.178922	0.0379873	2.48e-06	2076
	13	rs876669	G	A	0.355331	0.178876	0.037987	2.49e-06	2076
	13	rs1888320	G	A	0.355431	0.178867	0.0379919	2.5e-06	2076
	13	rs7338381	A	G	0.355326	0.178756	0.037984	2.53e-06	2076
	3	rs6797249	C	T	0.132967	-0.282257	0.060051	2.6e-06	2076
	3	rs13064895	A	G	0.13291	-0.282156	0.0600361	2.6e-06	2076
	3	rs6766658	T	C	0.132943	-0.282191	0.0600477	2.61e-06	2076
	3	rs12493016	A	C	0.132751	-0.281847	0.05999	2.62e-06	2076
	13	rs9582685	C	A	0.355481	0.178485	0.0380016	2.64e-06	2076
	13	rs9300802	A	C	0.355489	0.178433	0.0380017	2.66e-06	2076
	3	rs6764370	C	T	0.132996	-0.282627	0.0602105	2.68e-06	2076
	13	rs4772543	T	C	0.355503	0.178373	0.0380017	2.68e-06	2076
	13	rs1360341	A	T	0.355521	0.178277	0.0380017	2.71e-06	2076
	13	rs1360340	G	T	0.35553	0.178231	0.0380016	2.73e-06	2076
	16	rs8050771	G	A	0.264055	0.210002	0.0447912	2.75e-06	2076
	13	rs1888321	G	C	0.355545	0.178163	0.0380015	2.75e-06	2076
	3	rs13091260	G	T	0.132743	-0.283418	0.0604581	2.76e-06	2076
	16	rs4843718	G	A	0.26375	0.2098	0.0448303	2.87e-06	2076
	16	rs4843717	T	C	0.263141	0.209736	0.0449291	3.04e-06	2076
	13	rs2026181	A	G	0.355089	0.177005	0.0379893	3.17e-06	2076
	3	rs13060481	C	T	0.129632	-0.273057	0.0587228	3.32e-06	2076
	16	rs9926829	C	T	0.353201	0.180988	0.0390151	3.5e-06	2076
	6	rs9373952	T	C	0.391975	0.186583	0.0404259	3.92e-06	2076
	6	rs4946839	G	A	0.379349	0.184557	0.0400556	4.08e-06	2076
	6	rs4513841	A	G	0.379316	0.184521	0.0400554	4.09e-06	2076
	16	rs4843714	G	A	0.218864	0.227402	0.0494344	4.22e-06	2076
	16	rs8051149	G	A	0.251566	0.213713	0.0466165	4.55e-06	2076
	16	rs3815559	G	C	0.218427	0.227223	0.0495696	4.56e-06	2076
	5	rs17696621	T	C	0.266171	-0.197688	0.0431385	4.59e-06	2076
	16	rs12448415	A	G	0.21831	0.227148	0.0496075	4.67e-06	2076
	1	rs1535135	C	T	0.199017	-0.212469	0.0469111	5.92e-06	2076
	3	rs276125	T	C	0.46548	-0.170145	0.0375682	5.93e-06	2076
	3	rs276123	A	T	0.465524	-0.170111	0.0375632	5.94e-06	2076
	3	rs276117	G	A	0.466953	-0.168931	0.0373811	6.21e-06	2076
	2	rs16854526	T	G	0.153285	-0.24355	0.0540091	6.5e-06	2076
	3	rs276114	A	T	0.466983	-0.1692	0.0375228	6.51e-06	2076
	3	rs4856344	T	A	0.467054	-0.169589	0.0376343	6.6e-06	2076
	16	rs731710	A	G	0.385559	0.171599	0.0381466	6.85e-06	2076
	7	rs17145367	A	G	0.0486144	0.401604	0.0895906	7.37e-06	2076
	9	rs2095108	C	T	0.400689	-0.189462	0.0425295	8.4e-06	2076
	21	rs8131862	C	A	0.0101457	1.43354	0.322623	8.86e-06	2076
	21	rs11701784	A	G	0.010156	1.42885	0.322422	9.35e-06	2076
	8	rs1689872	G	C	0.415362	-0.171188	0.0387316	9.88e-06	2076
	19	rs7249829	A	G	0.449811	-0.168267	0.0380892	9.98e-06	2076
	19	rs4805321	C	T	0.449686	-0.168733	0.0382183	1.01e-05	2076
	19	rs10409730	A	G	0.449902	-0.168009	0.0380802	1.02e-05	2076
	2	rs1534399	A	G	0.278775	-0.210843	0.047852	1.05e-05	2076
	2	rs1534398	A	G	0.278738	-0.210863	0.0478828	1.06e-05	2076
	14	rs6571396	G	T	0.4001	-0.164555	0.0373724	1.07e-05	2076
	2	rs1534397	C	G	0.278677	-0.210917	0.0479245	1.08e-05	2076
	15	rs12906090	A	G	0.0395543	0.496295	0.113491	1.23e-05	2076
	2	rs1519016	A	C	0.204816	-0.198352	0.0453709	1.23e-05	2076
	2	rs1519017	A	T	0.204928	-0.198308	0.0453721	1.24e-05	2076
	2	rs1519018	T	C	0.204925	-0.198362	0.0453908	1.24e-05	2076
	6	rs4945780	A	T	0.374869	0.181738	0.041652	1.28e-05	2076
	2	rs1519019	A	G	0.208218	-0.207676	0.0476446	1.31e-05	2076
	2	rs2678270	G	A	0.204785	-0.196638	0.0453808	1.47e-05	2076
	3	rs4677155	C	T	0.117611	-0.292119	0.0676182	1.56e-05	2076
	3	rs1675838	G	T	0.433333	-0.163274	0.0378119	1.57e-05	2076
	2	rs13399896	A	G	0.0883704	0.288342	0.0668522	1.61e-05	2076
	2	rs1346394	T	C	0.0883526	0.287913	0.0667666	1.62e-05	2076
	3	rs9822122	G	A	0.117137	-0.289213	0.0673263	1.74e-05	2076
	17	rs740704	G	A	0.0219845	0.908616	0.211539	1.74e-05	2076
	5	rs10043050	A	G	0.38507	0.163764	0.0381354	1.75e-05	2076
	15	rs12908439	C	T	0.00384021	2.85788	0.665657	1.76e-05	2076
	3	rs4608629	T	G	0.117073	-0.288878	0.0672989	1.77e-05	2076
	5	rs2564992	G	C	0.384747	0.163551	0.0381207	1.78e-05	2076
	5	rs2548618	C	G	0.384702	0.16349	0.0381196	1.8e-05	2076
	14	rs442149	A	G	0.407448	-0.160023	0.0373677	1.85e-05	2076
	3	rs13066515	T	C	0.116666	-0.288103	0.0672789	1.85e-05	2076
	2	rs6714267	G	A	0.0970392	0.29028	0.0679973	1.96e-05	2076
	2	rs12712441	A	G	0.437142	-0.17639	0.0413427	1.99e-05	2076
	2	rs12477435	T	A	0.437212	-0.175848	0.0412693	2.04e-05	2076
	2	rs4567910	A	G	0.43723	-0.175658	0.0412465	2.06e-05	2076
	15	rs12905933	C	A	0.0258763	0.514415	0.120813	2.06e-05	2076
	5	rs7712131	C	T	0.0501515	0.358301	0.0841869	2.08e-05	2076
	14	rs2273483	T	C	0.40767	-0.159327	0.0374496	2.1e-05	2076
	2	rs12613744	A	G	0.086001	0.289891	0.0682335	2.15e-05	2076
	18	rs8099286	A	C	0.299897	0.17037	0.0401084	2.16e-05	2076
	8	rs2033562	C	G	0.381209	0.163029	0.0383834	2.16e-05	2076
	8	rs1347319	C	G	0.381201	0.163048	0.0383881	2.16e-05	2076
	8	rs1347320	G	A	0.381194	0.163037	0.0383927	2.17e-05	2076
	8	rs1347321	G	A	0.381185	0.163021	0.0383971	2.18e-05	2076
	8	rs4734637	A	G	0.381281	0.163037	0.0384734	2.26e-05	2076
	6	rs9462016	C	A	0.0482409	-0.454086	0.107298	2.32e-05	2076
	3	rs699165	G	A	0.258439	-0.181176	0.0428665	2.37e-05	2076
	5	rs13167723	G	A	0.153603	-0.2552	0.0605367	2.49e-05	2076
	2	rs1879140	T	C	0.0447649	-0.382083	0.0908007	2.58e-05	2076
	2	rs11900926	A	C	0.0447649	-0.382035	0.0907922	2.58e-05	2076
	3	rs9876322	A	C	0.485223	-0.156818	0.037344	2.68e-05	2076
	3	rs9882274	A	G	0.485223	-0.156818	0.037344	2.68e-05	2076
	3	rs12633594	G	A	0.485223	-0.156818	0.037344	2.68e-05	2076
	3	rs12107104	G	T	0.485223	-0.156818	0.037344	2.68e-05	2076
	3	rs9811217	C	T	0.48521	-0.156819	0.0373461	2.68e-05	2076
	3	rs9880806	C	T	0.4852	-0.15682	0.0373476	2.68e-05	2076
	3	rs939114	A	C	0.485177	-0.15682	0.0373509	2.69e-05	2076
	3	rs4309677	C	T	0.486105	-0.156947	0.0373861	2.69e-05	2076
	3	rs9827781	C	T	0.486202	-0.156916	0.0373807	2.7e-05	2076
	3	rs2362965	A	T	0.485118	-0.156811	0.0373585	2.7e-05	2076
	3	rs12629587	G	A	0.485081	-0.156798	0.0373623	2.71e-05	2076
	16	rs16943320	A	G	0.24518	0.200138	0.0477088	2.73e-05	2076
	3	rs11719188	C	A	0.485008	-0.156759	0.0373683	2.73e-05	2076
	3	rs7648196	G	A	0.484984	-0.156741	0.0373697	2.74e-05	2076
	3	rs6788703	T	C	0.485013	-0.156821	0.0373892	2.74e-05	2076
	3	rs2222326	A	G	0.485007	-0.156814	0.0373887	2.74e-05	2076
	3	rs6441188	A	C	0.485002	-0.156807	0.0373881	2.74e-05	2076
	3	rs7610713	G	A	0.484981	-0.156785	0.037386	2.74e-05	2076
	3	rs6767008	G	C	0.484953	-0.156715	0.0373712	2.75e-05	2076
	16	rs16943315	G	A	0.245157	0.200083	0.0477138	2.75e-05	2076
	3	rs9867617	A	G	0.48497	-0.156768	0.0373847	2.75e-05	2076
	3	rs7639867	A	C	0.484941	-0.156704	0.0373716	2.75e-05	2076
	3	rs9809952	G	A	0.484922	-0.156686	0.0373722	2.76e-05	2076
	3	rs3845981	T	G	0.484923	-0.156706	0.0373791	2.76e-05	2076
	3	rs12632998	C	G	0.48491	-0.156674	0.0373725	2.76e-05	2076
	3	rs12494098	G	A	0.484914	-0.156694	0.0373779	2.76e-05	2076
	3	rs11709804	C	G	0.484908	-0.156683	0.0373771	2.77e-05	2076
	3	rs10936133	A	C	0.484902	-0.156675	0.0373763	2.77e-05	2076
	3	rs10936134	G	A	0.484897	-0.156667	0.0373755	2.77e-05	2076
	3	rs4680421	G	A	0.29516	0.170153	0.0405932	2.77e-05	2076
	3	rs6791431	A	T	0.48488	-0.15664	0.0373729	2.77e-05	2076
	3	rs6778370	T	C	0.48488	-0.15664	0.0373729	2.77e-05	2076
	5	rs340117	G	A	0.0410471	-0.623395	0.148846	2.81e-05	2076
	3	rs12107103	C	T	0.482098	-0.155914	0.0372368	2.83e-05	2076
	1	rs11799643	C	T	0.00896735	3.37866	0.806972	2.83e-05	2076
	5	rs6896438	G	C	0.440075	0.163043	0.03895	2.84e-05	2076
	18	rs12327310	A	C	0.299268	0.168256	0.0402062	2.85e-05	2076
	3	rs11915477	G	A	0.160767	-0.246557	0.0589929	2.92e-05	2076
	3	rs12629125	G	A	0.48525	-0.155959	0.0373506	2.97e-05	2076
	18	rs1940436	C	T	0.282302	-0.170159	0.0407741	3e-05	2076
	3	rs7632059	G	T	0.485256	-0.155755	0.0373505	3.04e-05	2076
	7	rs17592068	C	T	0.0636852	0.315035	0.0755723	3.06e-05	2076
	3	rs17202181	C	T	0.422913	-0.155961	0.0374846	3.17e-05	2076
	14	rs17828560	G	A	0.134516	-0.247185	0.0594384	3.2e-05	2076
	15	rs2414189	C	T	0.00654948	0.960953	0.231699	3.36e-05	2076
	15	rs4545758	A	G	0.00654845	0.960768	0.231699	3.37e-05	2076
	15	rs2414191	T	G	0.0065488	0.960699	0.231698	3.38e-05	2076
	2	rs12614639	A	T	0.0870261	0.330839	0.0797937	3.38e-05	2076
	15	rs7164316	A	G	0.00655258	0.960728	0.231716	3.38e-05	2076
	3	rs12495193	T	C	0.422713	-0.155346	0.0374679	3.38e-05	2076
	17	rs9899007	G	T	0.107385	-0.249256	0.0601409	3.41e-05	2076
	6	rs9371068	G	A	0.454057	0.153339	0.0370031	3.41e-05	2076
	2	rs6544442	G	A	0.264004	0.17383	0.0419554	3.42e-05	2076
	8	rs4734636	G	A	0.383001	0.158561	0.0382737	3.43e-05	2076
	8	rs1347318	C	T	0.383023	0.158529	0.0382662	3.43e-05	2076
	2	rs6544445	T	C	0.264065	0.173791	0.0419567	3.44e-05	2076
	6	rs9465167	A	G	0.45406	0.153255	0.0370022	3.45e-05	2076
	8	rs2033561	C	A	0.383567	0.158007	0.0381521	3.45e-05	2076
	8	rs10096810	A	G	0.383485	0.158047	0.0381642	3.45e-05	2076
	2	rs7582465	T	C	0.264135	0.173741	0.0419584	3.46e-05	2076
	8	rs10104124	C	G	0.383555	0.157976	0.038164	3.48e-05	2076
	17	rs9912158	C	T	0.107345	-0.249008	0.0601621	3.49e-05	2076
	2	rs11898534	G	T	0.0419986	-0.394981	0.095455	3.51e-05	2076
	14	rs2295530	A	C	0.399259	-0.155251	0.0375219	3.51e-05	2076
	18	rs16944284	A	G	0.103506	-0.267367	0.0646273	3.52e-05	2076
	2	rs1508136	G	A	0.263703	0.173548	0.0419935	3.58e-05	2076
	2	rs1508133	A	G	0.263887	0.17336	0.0419487	3.59e-05	2076
	2	rs1911702	A	C	0.263904	0.173336	0.0419432	3.59e-05	2076
	2	rs1508134	T	C	0.26387	0.17338	0.041954	3.59e-05	2076
	2	rs11892620	T	C	0.263374	0.173729	0.0420525	3.61e-05	2076
	6	rs13193985	C	T	0.454141	0.15286	0.0370128	3.63e-05	2076
	2	rs6758388	G	T	0.263133	0.173737	0.0420809	3.65e-05	2076
	2	rs6726349	A	G	0.263043	0.173714	0.0420883	3.67e-05	2076
	2	rs6754912	C	T	0.262953	0.173679	0.042094	3.69e-05	2076
	15	rs16973806	C	G	0.00655361	0.962386	0.233305	3.71e-05	2076
	2	rs6726218	A	G	0.262893	0.173646	0.0420968	3.71e-05	2076
	5	rs1546290	G	A	0.0475777	0.361485	0.0876383	3.71e-05	2076
	2	rs1922820	T	C	0.041955	-0.387992	0.0940771	3.72e-05	2076
	2	rs3923053	G	A	0.308011	-0.164897	0.0399844	3.72e-05	2076
	5	rs10452489	T	G	0.0490447	0.350882	0.0851384	3.77e-05	2076
	16	rs997761	G	T	0.281222	-0.172786	0.0419284	3.77e-05	2076
	5	rs905232	C	T	0.0490938	0.350334	0.0850444	3.8e-05	2076
	6	rs9350079	T	G	0.454235	0.152491	0.0370253	3.81e-05	2076
	2	rs17014194	A	G	0.0419426	-0.386419	0.0938387	3.82e-05	2076
	14	rs764790	T	C	0.408137	-0.154578	0.0375568	3.86e-05	2076
	2	rs11887298	T	C	0.468975	-0.174379	0.0423726	3.87e-05	2076
	10	rs11597005	A	G	0.198032	0.283884	0.0690017	3.89e-05	2076
	2	rs6712784	T	A	0.262791	0.173273	0.0421168	3.89e-05	2076
	2	rs6754354	A	G	0.311974	-0.168353	0.0409249	3.89e-05	2076
	2	rs17014206	A	C	0.0418959	-0.387171	0.094139	3.91e-05	2076
	9	rs7038405	G	C	0.319361	-0.161611	0.0392994	3.92e-05	2076
	2	rs11677690	C	A	0.307137	-0.164703	0.04008	3.97e-05	2076
	2	rs12463636	C	A	0.262739	0.173083	0.0421262	3.98e-05	2076
	6	rs17135638	G	A	0.0261275	0.479407	0.116685	3.98e-05	2076
	5	rs6898729	G	A	0.0324577	-0.464747	0.11319	4.03e-05	2076
	17	rs9901701	G	A	0.108239	-0.24678	0.0601042	4.03e-05	2076
	14	rs8021071	A	G	0.408226	-0.154103	0.0375398	4.04e-05	2076
	11	rs11228830	G	A	0.0646725	0.307479	0.0749063	4.05e-05	2076
	6	rs17135639	T	A	0.0261265	0.478072	0.116468	4.05e-05	2076
	2	rs12616189	T	C	0.262688	0.172891	0.0421353	4.07e-05	2076
	3	rs11717725	C	A	0.485327	-0.152954	0.0373059	4.13e-05	2076
	6	rs6940398	A	G	0.378789	0.161703	0.0394747	4.2e-05	2076
	2	rs12612647	C	T	0.262609	0.172591	0.0421485	4.22e-05	2076
	3	rs4894273	A	C	0.000780412	-24.0722	5.8792	4.23e-05	2076
	2	rs7608411	G	A	0.0889619	0.521522	0.127483	4.3e-05	2076
	6	rs12664199	G	A	0.0261168	0.473403	0.115748	4.31e-05	2076
	3	rs4680433	A	G	0.485666	-0.152455	0.0373	4.36e-05	2076
	17	rs4273102	T	C	0.266732	-0.312465	0.0764748	4.39e-05	2076
	3	rs6790522	A	T	0.422025	-0.152721	0.0373969	4.43e-05	2076
	6	rs6942222	A	T	0.378463	0.161092	0.0394472	4.43e-05	2076
	2	rs7563569	C	A	0.396061	0.15092	0.0369577	4.43e-05	2076
	1	rs11810399	T	A	0.179989	-0.199923	0.0489609	4.44e-05	2076
	2	rs6547488	T	C	0.396015	0.150904	0.0369664	4.46e-05	2076
	3	rs6800887	G	A	0.490385	-0.152122	0.0372674	4.47e-05	2076
	3	rs4680437	G	A	0.489937	-0.152091	0.0372818	4.51e-05	2076
	3	rs7641954	G	A	0.490381	-0.151985	0.037266	4.53e-05	2076
	2	rs11679130	T	C	0.46275	-0.171148	0.041976	4.56e-05	2076
	2	rs12712442	G	A	0.312976	-0.169242	0.0415201	4.58e-05	2076
	16	rs1060253	G	C	0.260114	-0.184926	0.0453735	4.59e-05	2076
	3	rs4680436	A	G	0.490377	-0.151847	0.0372637	4.6e-05	2076
	3	rs9823076	A	G	0.490356	-0.151836	0.0372652	4.61e-05	2076
	2	rs12712443	C	G	0.312992	-0.169106	0.0415101	4.62e-05	2076
	2	rs13023651	G	A	0.313007	-0.16904	0.0415003	4.64e-05	2076
	3	rs6441195	C	T	0.490266	-0.151782	0.0372703	4.65e-05	2076
	3	rs7610691	C	T	0.490249	-0.151771	0.0372712	4.66e-05	2076
	2	rs12712444	A	G	0.31303	-0.168932	0.041488	4.66e-05	2076
	3	rs9870802	G	C	0.490204	-0.151737	0.0372729	4.68e-05	2076
	6	rs7775895	G	A	0.135797	0.246287	0.0605012	4.69e-05	2076
	6	rs9386242	G	A	0.0122474	-2.33912	0.574666	4.69e-05	2076
	2	rs11894798	A	G	0.395676	0.150699	0.0370244	4.7e-05	2076
	2	rs11687904	T	C	0.313057	-0.168789	0.0414708	4.7e-05	2076
	13	rs1408879	T	C	0.106588	0.439355	0.107959	4.71e-05	2076
	16	rs3889228	C	A	0.261113	-0.183727	0.045187	4.78e-05	2076
	16	rs747578	G	A	0.26116	-0.183722	0.0451963	4.8e-05	2076
	2	rs6547487	A	T	0.395495	0.150557	0.0370503	4.83e-05	2076
	9	rs986974	T	C	0.174024	0.200668	0.0494246	4.91e-05	2076
	2	rs11682305	G	A	0.313251	-0.167755	0.0413512	4.97e-05	2076
	13	rs9548658	G	A	0.175899	0.246565	0.0607844	4.98e-05	2076
phenylalanine	18	rs638284	A	G	0.0296279	-1.16201	0.212558	4.58e-08	2076
	13	rs2039970	T	C	0.33446	-0.190289	0.0377765	4.72e-07	2076
	12	rs348688	A	C	0.299924	-0.17951	0.0357185	5.02e-07	2076
	12	rs348690	A	G	0.299891	-0.179471	0.0357212	5.05e-07	2076
	13	rs867031	G	A	0.2126	-0.227426	0.0464492	9.77e-07	2076
	13	rs1935260	A	G	0.234991	-0.208033	0.0425078	9.88e-07	2076
	1	rs12743504	G	A	0.0463713	-0.439416	0.0913747	1.52e-06	2076
	10	rs2043997	C	T	0.410274	-0.165605	0.0345575	1.65e-06	2076
	10	rs2043998	C	G	0.410166	-0.165596	0.0345561	1.65e-06	2076
	10	rs11591584	G	A	0.410437	-0.165592	0.0345578	1.65e-06	2076
	10	rs2043999	T	C	0.409922	-0.165541	0.0345482	1.65e-06	2076
	10	rs12241144	T	A	0.410518	-0.165579	0.0345568	1.66e-06	2076
	10	rs2044002	G	A	0.409868	-0.165524	0.0345456	1.66e-06	2076
	10	rs997064	A	C	0.409814	-0.165498	0.0345427	1.66e-06	2076
	10	rs966910	T	C	0.410736	-0.165507	0.0345511	1.67e-06	2076
	10	rs1561670	A	G	0.41079	-0.165484	0.0345489	1.67e-06	2076
	10	rs10825295	A	C	0.413734	-0.1661	0.0347176	1.72e-06	2076
	1	rs12724763	T	C	0.0483385	-0.385895	0.0811513	1.98e-06	2076
	8	rs4841005	A	G	0.562556	0.165291	0.0349527	2.26e-06	2076
	8	rs4841006	C	T	0.437558	-0.165286	0.0349539	2.26e-06	2076
	8	rs6601720	C	T	0.562663	0.165258	0.0349509	2.26e-06	2076
	10	rs1112065	C	T	0.401633	-0.164915	0.0349842	2.43e-06	2076
	10	rs11004223	T	A	0.407812	-0.163493	0.0347281	2.5e-06	2076
	10	rs11004230	T	C	0.407721	-0.163066	0.0347422	2.68e-06	2076
	13	rs9592044	C	G	0.433079	0.199403	0.0426188	2.89e-06	2076
	13	rs9538632	C	T	0.214091	-0.203797	0.0436088	2.96e-06	2076
	13	rs9538638	A	C	0.347473	-0.173021	0.0373194	3.55e-06	2076
	3	rs9822723	A	G	0.0791054	-0.299566	0.0646897	3.64e-06	2076
	13	rs7327821	C	T	0.244728	-0.179376	0.0388056	3.79e-06	2076
	13	rs1004532	A	C	0.244712	-0.178944	0.0388178	4.03e-06	2076
	15	rs4924512	G	A	0.0239897	0.739338	0.160696	4.21e-06	2076
	13	rs7322122	C	T	0.242707	-0.179868	0.0391114	4.25e-06	2076
	13	rs8002211	C	T	0.242571	-0.179798	0.0391111	4.28e-06	2076
	13	rs7981313	C	T	0.244696	-0.178374	0.0388151	4.32e-06	2076
	13	rs9538637	G	A	0.244692	-0.178184	0.0388116	4.41e-06	2076
	13	rs7989210	T	C	0.24469	-0.178086	0.0388094	4.46e-06	2076
	13	rs9592040	A	G	0.351529	-0.17201	0.037496	4.49e-06	2076
	13	rs6562095	A	G	0.241399	-0.178124	0.0389943	4.93e-06	2076
	13	rs6562096	C	T	0.241395	-0.178119	0.0389939	4.93e-06	2076
	13	rs9528096	A	G	0.241375	-0.178242	0.0390256	4.94e-06	2076
	13	rs2185682	G	A	0.248258	-0.176867	0.038948	5.6e-06	2076
	9	rs7047189	G	C	0.223123	0.186269	0.0411295	5.93e-06	2076
	13	rs1341853	A	T	0.352464	-0.206509	0.0457367	6.33e-06	2076
	13	rs6562094	A	G	0.24551	-0.175397	0.0389361	6.65e-06	2076
	13	rs9528095	A	T	0.245309	-0.17846	0.0396344	6.71e-06	2076
	9	rs1458501	T	G	0.271354	0.173191	0.0385277	6.95e-06	2076
	10	rs11004272	T	C	0.389884	-0.158762	0.0356987	8.7e-06	2076
	10	rs10825321	A	G	0.397862	-0.15439	0.0348915	9.65e-06	2076
	11	rs12280639	C	A	0.130186	-0.252195	0.0575939	1.19e-05	2076
	9	rs10781157	C	T	0.270773	0.168085	0.0384118	1.21e-05	2076
	9	rs10869291	T	A	0.270776	0.168031	0.0384078	1.21e-05	2076
	3	rs17077598	C	T	0.129578	-0.216914	0.0497862	1.32e-05	2076
	3	rs1109150	G	T	0.129578	-0.216914	0.0497862	1.32e-05	2076
	3	rs6441910	G	A	0.129554	-0.216926	0.0497987	1.32e-05	2076
	3	rs6441909	C	A	0.129498	-0.216933	0.0498295	1.34e-05	2076
	3	rs7617429	T	C	0.129634	-0.216691	0.0497898	1.35e-05	2076
	9	rs10869292	C	T	0.26894	0.168448	0.0387259	1.36e-05	2076
	3	rs7651014	C	T	0.129747	-0.216231	0.0497947	1.41e-05	2076
	4	rs1390086	T	C	0.0680444	0.295266	0.0680041	1.41e-05	2076
	4	rs1596144	G	A	0.067985	0.295226	0.0679985	1.41e-05	2076
	4	rs1495140	G	A	0.0680977	0.295249	0.0680043	1.41e-05	2076
	4	rs13124982	A	T	0.0679906	0.295178	0.0679981	1.42e-05	2076
	4	rs1495138	C	G	0.0681018	0.295217	0.0680119	1.42e-05	2076
	3	rs7620365	A	C	0.129793	-0.216024	0.0497949	1.44e-05	2076
	4	rs17008418	G	C	0.0692236	0.292718	0.0674813	1.44e-05	2076
	4	rs1495142	G	A	0.0680316	0.294798	0.0679966	1.45e-05	2076
	4	rs13131476	G	A	0.0680469	0.29503	0.068066	1.46e-05	2076
	4	rs17008416	G	A	0.0692417	0.292696	0.0675284	1.46e-05	2076
	4	rs13108923	T	C	0.0680477	0.294645	0.067995	1.47e-05	2076
	4	rs13107419	T	C	0.068056	0.294556	0.0679939	1.48e-05	2076
	3	rs6786985	T	A	0.129887	-0.215668	0.0497948	1.48e-05	2076
	4	rs13131541	T	C	0.0680708	0.294422	0.0679914	1.49e-05	2076
	3	rs9815900	C	G	0.129915	-0.215593	0.0497955	1.49e-05	2076
	3	rs1515358	G	T	0.129983	-0.215451	0.0497946	1.51e-05	2076
	4	rs17008469	G	A	0.0679417	0.294653	0.0681657	1.54e-05	2076
	3	rs6805666	A	C	0.130117	-0.215076	0.0497872	1.56e-05	2076
	14	rs7150029	T	C	0.19732	-0.180953	0.0419277	1.59e-05	2076
	13	rs9598119	G	T	0.165759	0.309485	0.0718182	1.64e-05	2076
	3	rs6763193	T	G	0.130228	-0.214562	0.0497918	1.64e-05	2076
	6	rs6941107	G	A	0.0235677	-0.595286	0.138287	1.67e-05	2076
	13	rs12876949	C	T	0.165657	0.309534	0.0719714	1.7e-05	2076
	6	rs4896970	A	G	0.00743812	2.33601	0.543915	1.75e-05	2076
	13	rs9592043	G	A	0.165591	0.309345	0.0720553	1.76e-05	2076
	10	rs1133847	T	C	0.360422	0.150949	0.0351693	1.77e-05	2076
	13	rs11620218	A	G	0.401726	0.147685	0.034453	1.81e-05	2076
	13	rs1341846	A	C	0.401734	0.147697	0.034456	1.81e-05	2076
	10	rs503165	C	T	0.451065	0.183336	0.0428948	1.92e-05	2076
	13	rs9538653	G	T	0.401656	0.147225	0.0344789	1.95e-05	2076
	14	rs3783851	T	A	0.178035	-0.186154	0.0436301	1.98e-05	2076
	13	rs7323682	A	G	0.397668	-0.148866	0.0349367	2.03e-05	2076
	10	rs10906289	T	C	0.363951	0.149241	0.0350411	2.05e-05	2076
	9	rs1841077	G	A	0.146248	0.206391	0.0484968	2.08e-05	2076
	13	rs959957	A	G	0.401604	0.146786	0.0344944	2.09e-05	2076
	9	rs1458487	G	A	0.146361	0.2062	0.0484832	2.11e-05	2076
	9	rs1379907	C	T	0.146377	0.206168	0.0484807	2.11e-05	2076
	3	rs7644142	C	T	0.129971	-0.213421	0.0501953	2.12e-05	2076
	2	rs12475254	G	A	0.252802	0.240637	0.0568322	2.29e-05	2076
	1	rs7418357	G	A	0.273868	-0.159073	0.0375877	2.32e-05	2076
	4	rs10012165	T	C	0.11166	-0.232685	0.0550385	2.36e-05	2076
	2	rs719596	T	C	0.0638571	-0.546341	0.129315	2.39e-05	2076
	14	rs1953462	G	A	0.347199	-0.166667	0.0394874	2.43e-05	2076
	6	rs687088	C	T	0.308749	-0.17233	0.0408595	2.47e-05	2076
	3	rs9813306	C	T	0.00721643	-0.844497	0.200288	2.48e-05	2076
	1	rs663998	G	C	0.181594	0.193557	0.0459451	2.52e-05	2076
	2	rs10188503	C	A	0.220315	0.169156	0.0401724	2.55e-05	2076
	1	rs1890871	G	C	0.0577309	-0.307283	0.0730096	2.57e-05	2076
	1	rs551536	C	T	0.181976	0.192377	0.0457831	2.65e-05	2076
	13	rs9592037	G	C	0.398545	-0.15242	0.0362861	2.66e-05	2076
	10	rs11016033	A	T	0.361934	0.179951	0.042864	2.69e-05	2076
	1	rs586165	C	T	0.180743	0.192084	0.0457682	2.71e-05	2076
	1	rs584402	T	C	0.182133	0.191823	0.0457148	2.72e-05	2076
	8	rs1865874	T	C	0.280825	-0.157657	0.0377008	2.89e-05	2076
	3	rs7630373	T	C	0.00797281	-0.825582	0.19756	2.93e-05	2076
	2	rs6755207	C	T	0.0565583	-0.353505	0.0845988	2.93e-05	2076
	5	rs772657	A	T	0.452354	0.187038	0.0447821	2.96e-05	2076
	1	rs549773	A	C	0.19446	0.189105	0.0453769	3.08e-05	2076
	8	rs13278634	T	C	0.130108	0.210933	0.0506736	3.15e-05	2076
	10	rs10764740	G	A	0.369027	0.157667	0.0379112	3.2e-05	2076
	8	rs13271723	G	A	0.130105	0.210717	0.0506925	3.23e-05	2076
	15	rs1874853	A	G	0.397671	-0.156135	0.0376072	3.3e-05	2076
	1	rs474456	C	G	0.179281	0.189052	0.0455397	3.3e-05	2076
	14	rs170697	G	A	0.481118	0.156284	0.0376547	3.32e-05	2076
	10	rs7912703	C	T	0.365901	0.153783	0.0371306	3.45e-05	2076
	2	rs2044302	A	G	0.120335	0.222947	0.0539163	3.55e-05	2076
	2	rs2043450	G	A	0.120346	0.222981	0.0539259	3.55e-05	2076
	11	rs1004730	G	A	0.169032	-0.189968	0.0459538	3.57e-05	2076
	6	rs9471643	G	C	0.210277	-0.170627	0.0413318	3.66e-05	2076
	5	rs10066318	A	G	0.0918618	-0.314955	0.0763863	3.74e-05	2076
	1	rs17106132	C	T	0.0453946	0.341815	0.0830599	3.87e-05	2076
	12	rs11109097	T	C	0.301991	-0.156059	0.0379337	3.89e-05	2076
	1	rs6664265	T	C	0.0455006	0.340698	0.0829254	3.98e-05	2076
	13	rs9598116	C	A	0.378246	-0.149336	0.0363503	3.99e-05	2076
	9	rs10781155	T	C	0.188085	0.248873	0.0606057	4.02e-05	2076
	3	rs10222597	C	T	0.098457	0.241794	0.0589349	4.08e-05	2076
	10	rs6481877	C	G	0.182719	0.215964	0.052645	4.09e-05	2076
	1	rs11585881	T	C	0.0595322	-0.292173	0.0712693	4.14e-05	2076
	3	rs2196038	G	A	0.282353	-0.249707	0.060912	4.14e-05	2076
	8	rs2631809	G	C	0.278026	-0.152916	0.0373642	4.27e-05	2076
	18	rs2868930	C	T	0.290194	-0.202806	0.0495823	4.31e-05	2076
	14	rs11159592	C	A	0.450475	-0.152724	0.0373613	4.36e-05	2076
	8	rs666095	G	A	0.278299	-0.152716	0.037361	4.36e-05	2076
	18	rs206500	T	C	0.0897295	-0.265399	0.0649283	4.36e-05	2076
	9	rs4548249	A	C	0.14599	0.197489	0.0483405	4.4e-05	2076
	3	rs4678506	G	A	0.0933047	0.242375	0.0593448	4.42e-05	2076
	9	rs9886818	G	T	0.145992	0.197214	0.0483259	4.49e-05	2076
	3	rs4429580	G	A	0.0924487	0.240136	0.058864	4.51e-05	2076
	3	rs9836433	T	C	0.0924714	0.240219	0.0588843	4.51e-05	2076
	8	rs2006700	G	C	0.278663	-0.152289	0.0373373	4.53e-05	2076
	16	rs2002559	A	T	0.085207	-0.623534	0.152876	4.53e-05	2076
	8	rs599373	A	T	0.278935	-0.151851	0.037305	4.69e-05	2076
	2	rs4971538	T	G	0.117369	0.216311	0.053176	4.75e-05	2076
	1	rs12026938	G	A	0.0604065	0.289345	0.0711317	4.75e-05	2076
	8	rs679634	A	G	0.279117	-0.151504	0.0372767	4.82e-05	2076
	2	rs3903032	A	T	0.102248	0.236833	0.0582778	4.83e-05	2076
	9	rs1458495	A	C	0.320743	0.164161	0.0404028	4.84e-05	2076
	8	rs2250469	C	A	0.27866	-0.151934	0.0374112	4.88e-05	2076
	10	rs663177	G	T	0.361495	-0.142489	0.0351085	4.94e-05	2076
	1	rs11576067	A	G	0.05973	-0.286694	0.0706407	4.94e-05	2076
	1	rs11587584	G	A	0.0597292	-0.286508	0.0706054	4.95e-05	2076
	16	rs381312	G	C	0.357878	-0.175954	0.0433795	4.99e-05	2076
propionic acid	4	rs11132324	G	C	0.310387	-0.209381	0.0431512	1.22e-06	2076
	4	rs11132322	C	T	0.310687	-0.20922	0.0431185	1.22e-06	2076
	8	rs17479559	A	G	0.0132776	1.1759	0.259246	5.74e-06	2076
	8	rs11781889	T	G	0.0189877	1.08704	0.239797	5.81e-06	2076
	3	rs6766484	C	T	0.00721516	1.41462	0.315872	7.52e-06	2076
	3	rs6766313	C	T	0.00720674	1.41495	0.316033	7.56e-06	2076
	7	rs13438383	C	T	0.041041	0.441213	0.100217	1.07e-05	2076
	6	rs9474270	G	A	0.151776	-0.233395	0.0536222	1.35e-05	2076
	6	rs9474269	T	C	0.14832	-0.229817	0.0528615	1.38e-05	2076
	6	rs16882767	A	G	0.152358	-0.228178	0.0525111	1.39e-05	2076
	12	rs11050033	G	T	0.386878	0.169902	0.0397648	1.93e-05	2076
	15	rs2270870	G	A	0.448744	-0.183914	0.0433303	2.19e-05	2076
	15	rs7176098	C	A	0.44874	-0.183982	0.0433524	2.2e-05	2076
	12	rs1496220	A	T	0.386681	0.168703	0.039767	2.21e-05	2076
	12	rs7136966	A	G	0.38601	0.169009	0.0398641	2.24e-05	2076
	17	rs11869187	G	C	0.402306	-0.172826	0.0409309	2.42e-05	2076
	22	rs4821092	T	C	0.102983	0.335774	0.0797901	2.57e-05	2076
	X	rs1438960	G	A	0.0023013	4.49432	1.06977	2.66e-05	2076
	5	rs17564192	G	A	0.0727749	0.366264	0.0872192	2.68e-05	2076
	16	rs11648297	C	T	0.106281	0.314704	0.0751301	2.8e-05	2076
	18	rs11872870	C	T	0.220708	-0.197802	0.0473602	2.96e-05	2076
	15	rs3784664	G	A	0.410489	-0.168697	0.040429	3.01e-05	2076
	11	rs4078382	G	C	0.399185	-0.181759	0.0435856	3.04e-05	2076
	3	rs2289746	C	T	0.308797	0.173658	0.0416468	3.05e-05	2076
	4	rs9790718	A	G	0.00693606	5.26409	1.26428	3.13e-05	2076
	6	rs1157673	G	T	0.30335	-0.175954	0.0422652	3.14e-05	2076
	1	rs12129527	T	C	0.0074598	2.03935	0.490689	3.24e-05	2076
	4	rs10023820	G	T	0.274272	-0.190969	0.0459573	3.25e-05	2076
	15	rs7163010	G	T	0.419111	-0.164008	0.0395012	3.3e-05	2076
	6	rs3778530	T	C	0.508287	-0.162393	0.0392965	3.59e-05	2076
	3	rs2197742	C	A	0.174994	-0.20579	0.0498486	3.65e-05	2076
	3	rs1372982	A	T	0.351961	0.166889	0.0404399	3.68e-05	2076
	14	rs96358	G	A	0.371949	0.168996	0.0410315	3.81e-05	2076
	6	rs11758431	G	A	0.0154977	0.756279	0.183648	3.82e-05	2076
	6	rs9494311	T	C	0.306956	0.184745	0.0448912	3.87e-05	2076
	6	rs4277976	T	G	0.0109667	1.04092	0.253187	3.93e-05	2076
	6	rs1157676	C	A	0.508762	-0.160897	0.0391834	4.02e-05	2076
	17	rs11655544	T	C	0.280194	-0.177154	0.0431598	4.05e-05	2076
	17	rs2323061	A	G	0.280926	-0.176676	0.0430523	4.07e-05	2076
	17	rs4411532	A	G	0.28106	-0.176567	0.0430298	4.07e-05	2076
	6	rs9391934	G	A	0.510875	-0.162971	0.039732	4.1e-05	2076
	17	rs1005629	A	G	0.28102	-0.176534	0.0430395	4.1e-05	2076
	17	rs12943919	G	A	0.278831	-0.177391	0.0432866	4.17e-05	2076
	10	rs6482706	A	G	0.0431826	-0.94747	0.231306	4.2e-05	2076
	18	rs17803584	C	A	0.434389	-0.17579	0.0429806	4.31e-05	2076
	5	rs1159957	C	T	0.0548652	-0.340764	0.083477	4.46e-05	2076
	7	rs739513	C	T	0.125408	-0.257491	0.0630811	4.47e-05	2076
	5	rs17561711	A	C	0.0906263	0.323849	0.0794139	4.54e-05	2076
	10	rs4750995	G	A	0.0433583	-0.942371	0.231096	4.55e-05	2076
	12	rs5017592	G	A	0.256346	0.237378	0.0582299	4.57e-05	2076
	11	rs7936879	A	G	0.149844	-0.224866	0.0552022	4.63e-05	2076
serotonin	1	rs11204524	G	C	0.237445	0.299063	0.0586596	3.43e-07	2076
	9	rs10761071	T	A	0.186183	0.210134	0.0441742	1.97e-06	2076
	3	rs2862078	C	T	0.472844	-0.163884	0.0356604	4.31e-06	2076
	6	rs17745202	G	A	0.144665	0.221754	0.0482926	4.39e-06	2076
	9	rs10761070	A	C	0.163943	0.215198	0.0470466	4.78e-06	2076
	9	rs4743748	G	A	0.166073	0.212635	0.0466611	5.19e-06	2076
	2	rs16848753	A	G	0.148504	-0.212999	0.0470871	6.08e-06	2076
	2	rs6761143	C	T	0.148504	-0.212997	0.0470872	6.08e-06	2076
	9	rs10118764	T	C	0.164355	0.211175	0.0466893	6.1e-06	2076
	9	rs10761076	C	A	0.164349	0.211143	0.0466887	6.12e-06	2076
	2	rs6435708	A	T	0.148429	-0.213184	0.0471441	6.13e-06	2076
	2	rs6435709	T	A	0.14839	-0.213256	0.0471705	6.16e-06	2076
	9	rs10820714	A	G	0.164367	0.211046	0.0466846	6.16e-06	2076
	2	rs7573568	T	C	0.148259	-0.213415	0.0472526	6.29e-06	2076
	2	rs2178576	A	C	0.148221	-0.213432	0.047273	6.34e-06	2076
	2	rs2178575	G	A	0.148165	-0.213437	0.0473009	6.41e-06	2076
	X	rs6653931	G	A	0.163843	-0.178285	0.0395163	6.43e-06	2076
	2	rs1351593	C	T	0.148089	-0.213393	0.0473337	6.54e-06	2076
	2	rs7598042	A	C	0.148068	-0.213281	0.0473434	6.64e-06	2076
	6	rs7743593	T	C	0.153489	0.213951	0.0475867	6.92e-06	2076
	2	rs7561571	C	T	0.148142	-0.211884	0.0472046	7.17e-06	2076
	9	rs10820712	T	C	0.186938	0.197915	0.0441908	7.51e-06	2076
	9	rs10820716	T	C	0.189263	0.197015	0.0440381	7.69e-06	2076
	9	rs1425568	G	A	0.187154	0.196875	0.0441457	8.21e-06	2076
	9	rs10820713	C	G	0.187164	0.196868	0.0441467	8.22e-06	2076
	9	rs10512332	T	C	0.187256	0.196697	0.044152	8.39e-06	2076
	9	rs7357744	A	G	0.186294	0.1983	0.0445124	8.39e-06	2076
	9	rs4743751	C	T	0.186352	0.198185	0.0444926	8.42e-06	2076
	2	rs2014998	G	A	0.261068	-0.172511	0.0387966	8.73e-06	2076
	9	rs10820717	A	G	0.187451	0.196037	0.0441321	8.91e-06	2076
	3	rs11715386	C	T	0.129384	-0.240946	0.0542562	8.96e-06	2076
	6	rs6908341	A	G	0.120138	-0.252501	0.056859	8.96e-06	2076
	5	rs17824783	T	A	0.133418	-0.21962	0.0498644	1.06e-05	2076
	19	rs1605886	G	A	0.120072	0.234035	0.0532587	1.11e-05	2076
	19	rs11523642	T	C	0.12011	0.233967	0.0532627	1.12e-05	2076
	11	rs10766583	G	C	0.397332	0.156235	0.0356131	1.15e-05	2076
	9	rs956193	G	A	0.171663	0.201592	0.0459923	1.17e-05	2076
	11	rs4623882	C	G	0.397626	0.156571	0.0357237	1.17e-05	2076
	3	rs2862080	C	T	0.437524	-0.155983	0.0356841	1.24e-05	2076
	9	rs1357561	A	G	0.167222	0.200675	0.0459405	1.25e-05	2076
	9	rs7856737	G	A	0.16713	0.200473	0.0459433	1.28e-05	2076
	9	rs1851725	A	G	0.16713	0.200471	0.0459432	1.28e-05	2076
	9	rs1523678	T	C	0.16713	0.200471	0.0459432	1.28e-05	2076
	9	rs4117966	C	T	0.16713	0.200471	0.0459432	1.28e-05	2076
	9	rs1357562	A	C	0.167127	0.200471	0.0459439	1.28e-05	2076
	9	rs1523679	A	G	0.167126	0.200469	0.0459441	1.28e-05	2076
	9	rs1523680	C	G	0.167125	0.20047	0.0459445	1.28e-05	2076
	1	rs9425892	T	C	0.0179816	1.00187	0.229686	1.29e-05	2076
	9	rs10991320	T	C	0.167114	0.200392	0.0459469	1.29e-05	2076
	9	rs1523677	G	A	0.167088	0.200256	0.0459525	1.31e-05	2076
	10	rs11190930	T	C	0.0562764	0.359909	0.0825909	1.31e-05	2076
	9	rs7873356	G	A	0.167073	0.200175	0.0459557	1.33e-05	2076
	1	rs11588405	T	C	0.0341963	-0.532878	0.122469	1.35e-05	2076
	9	rs7866524	T	C	0.16701	0.199832	0.045967	1.38e-05	2076
	9	rs7020695	C	A	0.166973	0.19962	0.0459726	1.41e-05	2076
	13	rs9574944	T	A	0.175986	0.205212	0.0472711	1.42e-05	2076
	18	rs6506807	A	C	0.259594	-0.49316	0.113867	1.48e-05	2076
	9	rs7042406	A	T	0.247096	0.1751	0.0404371	1.49e-05	2076
	9	rs7856643	C	G	0.166884	0.19908	0.0459831	1.5e-05	2076
	18	rs7228250	G	A	0.259666	-0.493502	0.11401	1.5e-05	2076
	9	rs10820681	C	T	0.166858	0.198914	0.0459853	1.52e-05	2076
	9	rs7850485	A	G	0.166816	0.198642	0.0459879	1.56e-05	2076
	9	rs10991330	A	G	0.166838	0.198333	0.0459679	1.6e-05	2076
	9	rs10739898	T	C	0.166763	0.198288	0.0459899	1.62e-05	2076
	9	rs10739899	C	G	0.166753	0.198216	0.0459901	1.63e-05	2076
	6	rs17606253	T	C	0.132852	0.219662	0.0509946	1.65e-05	2076
	9	rs1523683	C	T	0.165786	0.198199	0.046035	1.67e-05	2076
	9	rs1523682	T	A	0.165786	0.198197	0.0460351	1.67e-05	2076
	9	rs10733733	C	G	0.165784	0.198195	0.0460349	1.67e-05	2076
	9	rs10820673	A	C	0.165784	0.198194	0.0460349	1.67e-05	2076
	9	rs10820672	G	A	0.165783	0.198191	0.0460347	1.67e-05	2076
	9	rs1403814	C	A	0.165781	0.198186	0.0460346	1.67e-05	2076
	9	rs12352312	A	G	0.165779	0.198182	0.0460344	1.67e-05	2076
	9	rs1523686	T	C	0.165778	0.198178	0.0460342	1.67e-05	2076
	9	rs1357564	C	A	0.165776	0.198173	0.0460341	1.67e-05	2076
	9	rs7018776	T	G	0.165774	0.198169	0.0460339	1.67e-05	2076
	9	rs1523688	T	G	0.165774	0.198166	0.0460339	1.67e-05	2076
	9	rs7025462	G	A	0.165773	0.198164	0.0460337	1.67e-05	2076
	9	rs10991314	C	A	0.165766	0.19815	0.0460331	1.67e-05	2076
	9	rs10991313	T	C	0.165764	0.19814	0.0460329	1.68e-05	2076
	9	rs10991312	A	G	0.165763	0.198136	0.0460327	1.68e-05	2076
	9	rs10761048	A	G	0.165761	0.19813	0.0460325	1.68e-05	2076
	9	rs6479252	G	A	0.165756	0.19812	0.0460321	1.68e-05	2076
	9	rs12348551	T	A	0.165754	0.198114	0.0460318	1.68e-05	2076
	9	rs10761045	C	A	0.165751	0.198104	0.0460315	1.68e-05	2076
	9	rs10820671	C	T	0.165746	0.198091	0.0460309	1.68e-05	2076
	9	rs10761043	C	T	0.165745	0.19809	0.0460308	1.68e-05	2076
	9	rs10761042	T	C	0.165745	0.198089	0.0460308	1.68e-05	2076
	9	rs1403817	G	A	0.165744	0.198085	0.0460307	1.68e-05	2076
	9	rs10991307	C	T	0.165742	0.198081	0.0460305	1.68e-05	2076
	9	rs10739897	T	C	0.16574	0.198077	0.0460303	1.68e-05	2076
	9	rs4145627	C	T	0.16574	0.198077	0.0460303	1.68e-05	2076
	9	rs4145628	A	G	0.16574	0.198077	0.0460303	1.68e-05	2076
	9	rs4145629	C	A	0.16574	0.198077	0.0460303	1.68e-05	2076
	9	rs4145630	G	A	0.16574	0.198077	0.0460303	1.68e-05	2076
	9	rs4145631	T	A	0.16574	0.198077	0.0460303	1.68e-05	2076
	9	rs7035972	A	G	0.16574	0.198077	0.0460303	1.68e-05	2076
	9	rs1403821	A	G	0.16574	0.198077	0.0460303	1.68e-05	2076
	9	rs1403820	A	G	0.16574	0.198077	0.0460303	1.68e-05	2076
	9	rs1403819	C	A	0.16574	0.198076	0.0460303	1.68e-05	2076
	9	rs7036488	A	C	0.16574	0.198076	0.0460303	1.68e-05	2076
	9	rs10761040	G	A	0.165759	0.198097	0.0460368	1.68e-05	2076
	6	rs17679851	C	T	0.132242	0.219196	0.0509677	1.7e-05	2076
	9	rs1464672	T	A	0.165962	0.198273	0.0461062	1.71e-05	2076
	9	rs1916679	G	A	0.16669	0.197772	0.0459901	1.71e-05	2076
	9	rs10991305	T	C	0.165992	0.198311	0.0461161	1.71e-05	2076
	9	rs4590500	A	G	0.166005	0.198297	0.046123	1.71e-05	2076
	9	rs10739900	C	T	0.166659	0.197543	0.0459892	1.74e-05	2076
	18	rs7506917	G	A	0.198846	-0.542012	0.126199	1.75e-05	2076
	18	rs7504498	T	G	0.198721	-0.539355	0.125653	1.77e-05	2076
	18	rs7506543	G	A	0.198638	-0.537556	0.125278	1.78e-05	2076
	6	rs17679731	G	A	0.131549	0.218391	0.0509143	1.79e-05	2076
	9	rs7865411	G	C	0.164786	0.199541	0.0465346	1.8e-05	2076
	9	rs1464669	T	G	0.16668	0.197116	0.0459815	1.81e-05	2076
	6	rs17663218	C	T	0.131742	0.218657	0.0510164	1.82e-05	2076
	9	rs7866839	T	C	0.166585	0.196989	0.045985	1.84e-05	2076
	6	rs10457239	G	A	0.154605	0.217879	0.05088	1.85e-05	2076
	9	rs10820691	C	T	0.164433	0.199638	0.0466217	1.85e-05	2076
	9	rs7866945	T	C	0.166574	0.196907	0.0459841	1.85e-05	2076
	9	rs7848871	C	T	0.166574	0.196905	0.0459842	1.85e-05	2076
	9	rs7851085	G	A	0.166574	0.196905	0.0459842	1.85e-05	2076
	9	rs1464668	A	G	0.166573	0.196905	0.0459844	1.85e-05	2076
	6	rs17605660	A	G	0.131907	0.218826	0.0511038	1.85e-05	2076
	9	rs4743728	A	G	0.166571	0.196906	0.0459849	1.85e-05	2076
	9	rs10761052	T	A	0.166572	0.196905	0.0459846	1.85e-05	2076
	9	rs1834409	C	G	0.166571	0.196904	0.0459848	1.85e-05	2076
	9	rs7873173	C	A	0.166572	0.196903	0.0459846	1.85e-05	2076
	9	rs4316200	T	G	0.166572	0.196903	0.0459846	1.85e-05	2076
	9	rs2900373	C	A	0.166571	0.196905	0.045985	1.85e-05	2076
	9	rs993658	T	A	0.16657	0.196901	0.0459851	1.85e-05	2076
	19	rs8107396	A	T	0.121186	0.224335	0.0525045	1.93e-05	2076
	3	rs7651209	A	G	0.436678	-0.150326	0.0352226	1.97e-05	2076
	19	rs6511355	C	T	0.121339	0.224162	0.0525437	1.99e-05	2076
	9	rs10761059	A	G	0.163373	0.199761	0.046862	2.02e-05	2076
	18	rs8093271	C	T	0.25053	-0.496407	0.116623	2.08e-05	2076
	15	rs17199220	G	A	0.374254	-0.35366	0.0830938	2.08e-05	2076
	19	rs2112917	C	T	0.205201	0.183193	0.0430465	2.08e-05	2076
	9	rs7042653	G	T	0.276861	0.162382	0.0381563	2.08e-05	2076
	2	rs11891674	C	T	0.0880676	0.411029	0.096846	2.19e-05	2076
	19	rs8102770	C	T	0.125387	0.216234	0.0510384	2.27e-05	2076
	19	rs10415391	C	T	0.125583	0.215573	0.0508889	2.27e-05	2076
	19	rs10426790	T	C	0.125596	0.215562	0.0508941	2.28e-05	2076
	19	rs7259890	T	C	0.1257	0.215508	0.0509373	2.33e-05	2076
	10	rs12569685	A	G	0.0563737	0.337816	0.0798542	2.33e-05	2076
	20	rs6133154	T	A	0.0154714	2.01936	0.477419	2.34e-05	2076
	19	rs7258729	A	G	0.125773	0.215505	0.0509622	2.35e-05	2076
	19	rs7258464	A	G	0.125784	0.215479	0.0509673	2.36e-05	2076
	20	rs6133153	C	G	0.0154961	2.03279	0.481035	2.38e-05	2076
	10	rs11591787	A	G	0.0563779	0.33696	0.0797456	2.38e-05	2076
	12	rs4565953	G	A	0.0259602	0.484787	0.114786	2.41e-05	2076
	19	rs2287881	G	A	0.195247	0.180812	0.0428179	2.41e-05	2076
	10	rs11592938	A	G	0.056389	0.335553	0.0795648	2.47e-05	2076
	5	rs6862721	G	A	0.264054	-0.20671	0.0490845	2.54e-05	2076
	1	rs12119046	T	G	0.440241	-0.143519	0.0341076	2.58e-05	2076
	1	rs7521138	A	G	0.44041	-0.143484	0.0341329	2.63e-05	2076
	1	rs6669928	C	T	0.440315	-0.143282	0.034115	2.67e-05	2076
	10	rs4919566	C	A	0.06424	0.320369	0.0762924	2.68e-05	2076
	18	rs9789158	A	C	0.246968	-0.488861	0.116449	2.69e-05	2076
	9	rs967294	G	A	0.265511	0.165054	0.0394184	2.82e-05	2076
	11	rs10839219	G	A	0.288454	-0.155965	0.0372802	2.87e-05	2076
	11	rs11040249	T	C	0.288424	-0.155792	0.03727	2.91e-05	2076
	7	rs6956444	A	G	0.0586752	-0.38403	0.0919815	2.98e-05	2076
	9	rs2114012	G	A	0.197038	0.186631	0.0447038	2.98e-05	2076
	18	rs9957293	G	A	0.186032	-0.539481	0.129311	3.02e-05	2076
	20	rs480789	C	T	0.488897	0.190162	0.0456357	3.09e-05	2076
	9	rs7036258	G	T	0.164633	0.192137	0.0461559	3.14e-05	2076
	3	rs12488221	T	C	0.484784	0.145796	0.0350359	3.16e-05	2076
	9	rs10761079	C	G	0.155333	0.199377	0.0480029	3.28e-05	2076
	9	rs2417561	A	G	0.155278	0.199264	0.0479935	3.3e-05	2076
	11	rs17809378	T	C	0.287883	-0.15468	0.0373027	3.37e-05	2076
	3	rs2869496	A	T	0.465741	0.141193	0.034066	3.4e-05	2076
	5	rs729341	G	T	0.1554	-0.255851	0.0618366	3.51e-05	2076
	9	rs10820719	C	T	0.154657	0.197775	0.0478679	3.6e-05	2076
	7	rs17679280	G	C	0.245932	-0.163078	0.0395065	3.66e-05	2076
	11	rs1346028	T	C	0.3971	0.141415	0.0342667	3.68e-05	2076
	9	rs10739905	C	T	0.154493	0.197229	0.0478319	3.73e-05	2076
	7	rs4075894	T	G	0.13697	-0.256663	0.0622827	3.77e-05	2076
	11	rs11040248	A	G	0.287733	-0.153685	0.0373072	3.8e-05	2076
	4	rs10004639	G	T	0.240092	-0.170821	0.0415273	3.9e-05	2076
	7	rs2402985	G	A	0.0912417	-0.344747	0.0838427	3.93e-05	2076
	9	rs10512333	A	C	0.171091	0.188981	0.0459749	3.95e-05	2076
	7	rs17617377	A	G	0.244799	-0.163584	0.0397971	3.95e-05	2076
	3	rs6782115	A	G	0.369964	-0.142212	0.0346082	3.97e-05	2076
	11	rs10839221	G	A	0.287654	-0.153065	0.0372641	4e-05	2076
	10	rs2795903	G	T	0.0814335	0.314341	0.0765938	4.06e-05	2076
	9	rs10820721	G	A	0.170999	0.188609	0.0459606	4.07e-05	2076
	11	rs7105359	C	T	0.519385	-0.140108	0.0341464	4.08e-05	2076
	11	rs7118901	G	T	0.519246	-0.140248	0.0341924	4.1e-05	2076
	6	rs11963612	T	C	0.459916	-0.139619	0.0340563	4.14e-05	2076
	11	rs12362690	T	C	0.287748	-0.152668	0.0372585	4.18e-05	2076
	11	rs1035699	A	G	0.517723	-0.140791	0.0343634	4.18e-05	2076
	9	rs10820720	A	C	0.154273	0.195727	0.0477735	4.19e-05	2076
	11	rs1035700	C	T	0.517624	-0.140819	0.0343758	4.2e-05	2076
	1	rs4926339	C	T	0.433426	-0.139273	0.0340265	4.26e-05	2076
	8	rs6983189	G	A	0.290464	0.151866	0.0371316	4.31e-05	2076
	10	rs4485041	C	T	0.0550125	0.298679	0.073056	4.34e-05	2076
	12	rs12830228	T	C	0.150969	0.239251	0.058601	4.45e-05	2076
	11	rs11605513	C	T	0.289516	-0.153695	0.0376818	4.53e-05	2076
	5	rs6880335	C	T	0.123448	-0.212979	0.0522291	4.55e-05	2076
	3	rs11715922	G	T	0.451248	0.141306	0.0346663	4.58e-05	2076
	3	rs1827493	A	C	0.451424	0.141278	0.0346612	4.58e-05	2076
	9	rs17724885	A	G	0.0926126	-0.265858	0.065228	4.59e-05	2076
	3	rs1827492	C	A	0.451357	0.14128	0.0346634	4.59e-05	2076
	3	rs4340655	T	C	0.451641	0.141237	0.0346532	4.59e-05	2076
	5	rs6860513	A	T	0.123396	-0.212817	0.0522267	4.6e-05	2076
	14	rs12880863	C	A	0.0831682	0.342856	0.0841698	4.63e-05	2076
	11	rs2042600	G	T	0.507524	-0.142086	0.0348981	4.67e-05	2076
	9	rs2417564	A	C	0.154043	0.194195	0.0477088	4.69e-05	2076
	1	rs11208797	T	C	0.491405	-0.14693	0.0361084	4.72e-05	2076
	4	rs6552930	G	A	0.0928523	0.232246	0.0571089	4.77e-05	2076
	3	rs7430890	T	C	0.373055	-0.140833	0.0346506	4.82e-05	2076
	11	rs2277276	A	G	0.00630117	-1.60846	0.395912	4.85e-05	2076
	18	rs8088903	G	A	0.212058	-0.491253	0.121019	4.92e-05	2076
	20	rs17395155	C	T	0.22491	-0.168675	0.0415793	4.98e-05	2076
	2	rs2720107	T	C	0.206309	-0.243136	0.0599442	4.99e-05	2076
trimethylamine_N_oxide	8	rs2703228	C	G	0.323034	-0.216537	0.0410001	1.28e-07	2076
	1	rs3935570	G	T	0.260675	-0.22712	0.0432973	1.56e-07	2076
	8	rs4875678	C	T	0.4555	-0.180355	0.036002	5.45e-07	2076
	8	rs7824605	A	T	0.380938	-0.204885	0.0409382	5.59e-07	2076
	8	rs1424723	C	G	0.310673	-0.206161	0.0412743	5.89e-07	2076
	8	rs4875217	C	T	0.430575	-0.170409	0.0348697	1.02e-06	2076
	8	rs2052647	A	G	0.454938	-0.165687	0.034123	1.2e-06	2076
	8	rs7003471	T	C	0.454958	-0.165623	0.0341265	1.21e-06	2076
	15	rs692588	A	G	0.0305513	2.79397	0.576651	1.27e-06	2076
	8	rs7002659	C	G	0.411031	-0.17501	0.0361995	1.33e-06	2076
	8	rs2840424	T	G	0.363121	-0.180722	0.0376484	1.58e-06	2076
	8	rs2840426	T	C	0.363165	-0.180653	0.037636	1.59e-06	2076
	15	rs398925	G	A	0.0424573	2.72035	0.566941	1.6e-06	2076
	8	rs4875668	G	A	0.35081	-0.185916	0.0388551	1.71e-06	2076
	8	rs2840423	T	C	0.35089	-0.185806	0.0388346	1.71e-06	2076
	8	rs4875671	G	C	0.351024	-0.185593	0.0387981	1.72e-06	2076
	8	rs13272298	A	T	0.351109	-0.185468	0.0387776	1.73e-06	2076
	8	rs13272318	G	T	0.351137	-0.185388	0.0387677	1.74e-06	2076
	7	rs13236413	C	T	0.0900774	0.408223	0.0862869	2.23e-06	2076
	8	rs1364550	C	G	0.356027	-0.180782	0.0382506	2.29e-06	2076
	8	rs2552262	C	A	0.35631	-0.180272	0.0381635	2.32e-06	2076
	8	rs9802103	A	C	0.340346	-0.188653	0.0401183	2.57e-06	2076
	8	rs11136950	C	A	0.344009	-0.185241	0.0394197	2.61e-06	2076
	8	rs2141641	A	G	0.395793	-0.186303	0.0396961	2.69e-06	2076
	8	rs11987593	C	T	0.33477	-0.186857	0.0399106	2.84e-06	2076
	8	rs6999130	G	A	0.456235	-0.161028	0.0344307	2.91e-06	2076
	8	rs717370	G	A	0.454924	-0.160176	0.0348758	4.37e-06	2076
	8	rs717371	A	T	0.455087	-0.159778	0.0349483	4.83e-06	2076
	7	rs6953995	C	T	0.07675	0.420142	0.0920749	5.04e-06	2076
	10	rs12221306	A	T	0.386961	-0.157561	0.0345298	5.04e-06	2076
	10	rs7895600	C	T	0.386857	-0.157563	0.034547	5.1e-06	2076
	10	rs10795435	A	G	0.386929	-0.15735	0.0345309	5.19e-06	2076
	10	rs10737015	A	T	0.386898	-0.15713	0.0345316	5.36e-06	2076
	8	rs7016104	T	G	0.462959	-0.15422	0.034024	5.82e-06	2076
	8	rs2141642	G	A	0.390422	-0.180123	0.0397548	5.87e-06	2076
	8	rs2816464	A	G	0.39035	-0.180087	0.0397531	5.89e-06	2076
	8	rs2703189	C	G	0.390262	-0.180009	0.0397513	5.94e-06	2076
	8	rs17366158	C	T	0.39024	-0.180005	0.0397513	5.95e-06	2076
	8	rs2432747	C	T	0.390181	-0.179938	0.0397495	5.99e-06	2076
	8	rs2464156	T	A	0.390139	-0.179898	0.0397478	6.01e-06	2076
	8	rs2494419	A	G	0.390113	-0.179839	0.0397472	6.05e-06	2076
	8	rs2840400	T	C	0.39001	-0.179735	0.0397454	6.12e-06	2076
	8	rs4875665	A	C	0.389946	-0.179687	0.0397429	6.15e-06	2076
	1	rs4846884	C	A	0.156395	-0.210836	0.0466459	6.19e-06	2076
	8	rs2816460	C	T	0.389863	-0.179611	0.0397401	6.19e-06	2076
	8	rs2840397	T	C	0.389837	-0.179588	0.0397392	6.21e-06	2076
	8	rs4875213	C	T	0.389805	-0.179561	0.0397384	6.23e-06	2076
	8	rs2552236	G	A	0.389685	-0.179461	0.0397339	6.29e-06	2076
	8	rs1364552	C	A	0.389602	-0.179323	0.0397315	6.38e-06	2076
	12	rs7302178	A	G	0.16379	0.237074	0.0525337	6.4e-06	2076
	10	rs7905189	G	T	0.38663	-0.155388	0.034528	6.78e-06	2076
	10	rs1687714	G	T	0.385981	-0.155666	0.0346457	7.02e-06	2076
	10	rs1687713	G	A	0.385831	-0.155309	0.0346599	7.43e-06	2076
	8	rs7839113	G	C	0.38805	-0.177503	0.0396409	7.54e-06	2076
	10	rs1707289	A	C	0.385771	-0.155161	0.0346655	7.61e-06	2076
	8	rs2494416	G	A	0.296876	-0.191616	0.042821	7.65e-06	2076
	7	rs6975358	T	A	0.18454	0.200231	0.0447777	7.76e-06	2076
	10	rs1687712	C	T	0.385681	-0.154941	0.0346733	7.87e-06	2076
	8	rs890029	T	A	0.440236	-0.154175	0.0346727	8.72e-06	2076
	10	rs7919493	A	G	0.386236	-0.153488	0.0345313	8.79e-06	2076
	10	rs4335444	G	A	0.450241	-0.149433	0.0336237	8.82e-06	2076
	2	rs17418675	T	C	0.341383	0.155799	0.0351107	9.11e-06	2076
	8	rs16917161	T	A	0.0918946	0.261652	0.0590053	9.23e-06	2076
	2	rs12475787	C	T	0.337204	0.156128	0.03524	9.4e-06	2076
	7	rs6966038	A	G	0.203796	0.183528	0.0415005	9.77e-06	2076
	2	rs17046594	A	C	0.337386	0.155797	0.0352368	9.8e-06	2076
	8	rs2721876	A	G	0.333201	0.165054	0.0373915	1.01e-05	2076
	2	rs17347089	T	C	0.336277	0.155566	0.0352469	1.02e-05	2076
	7	rs2365999	C	T	0.415683	-0.218693	0.0495685	1.02e-05	2076
	7	rs10281186	A	G	0.415678	-0.218466	0.0495358	1.03e-05	2076
	2	rs1446554	A	G	0.148205	-0.207506	0.0470925	1.05e-05	2076
	8	rs17366123	C	T	0.385512	-0.173457	0.039372	1.05e-05	2076
	8	rs2141643	A	G	0.427492	-0.175639	0.0400611	1.16e-05	2076
	1	rs17131718	C	T	0.0897422	-0.258756	0.0591637	1.22e-05	2076
	1	rs12411095	A	T	0.0897386	-0.258725	0.0591637	1.23e-05	2076
	1	rs17131741	T	C	0.0897217	-0.258621	0.0591646	1.24e-05	2076
	1	rs3088371	A	T	0.08972	-0.258601	0.059165	1.24e-05	2076
	2	rs2972071	A	G	0.447285	-0.152808	0.0349859	1.26e-05	2076
	7	rs6459731	G	A	0.0943274	-0.582962	0.13374	1.31e-05	2076
	9	rs550915	A	C	0.169551	0.27016	0.062039	1.33e-05	2076
	15	rs2240202	G	A	0.0826842	-0.263066	0.06045	1.35e-05	2076
	15	rs12592730	G	A	0.0826765	-0.263058	0.0604552	1.35e-05	2076
	15	rs16950941	G	A	0.0827045	-0.26303	0.060452	1.35e-05	2076
	15	rs16950979	A	G	0.0826684	-0.26305	0.0604605	1.36e-05	2076
	15	rs2346051	A	G	0.0826684	-0.26305	0.0604605	1.36e-05	2076
	15	rs3932767	G	A	0.080977	-0.274654	0.0631547	1.37e-05	2076
	15	rs2240204	G	A	0.0827794	-0.262827	0.060453	1.38e-05	2076
	15	rs16950927	G	T	0.0827852	-0.2628	0.0604522	1.38e-05	2076
	15	rs12592363	G	A	0.0825821	-0.263603	0.0606553	1.39e-05	2076
	15	rs8182077	G	A	0.0823726	-0.265892	0.0611916	1.39e-05	2076
	15	rs8029466	T	C	0.0504037	2.27155	0.522824	1.39e-05	2076
	15	rs8182028	T	C	0.0823249	-0.266124	0.061264	1.4e-05	2076
	8	rs939704	C	G	0.0141792	0.830796	0.191469	1.43e-05	2076
	20	rs4811626	C	T	0.417204	0.15363	0.035476	1.49e-05	2076
	2	rs2972075	T	G	0.404767	-0.152053	0.0351336	1.51e-05	2076
	5	rs422576	G	A	0.207039	0.307915	0.0712585	1.55e-05	2076
	14	rs8016345	T	A	0.180877	0.187805	0.043554	1.62e-05	2076
	10	rs10795434	T	C	0.384884	-0.14883	0.0345393	1.64e-05	2076
	4	rs11098315	C	T	0.177977	0.189416	0.0439662	1.65e-05	2076
	20	rs1569917	G	A	0.416218	0.151084	0.0351268	1.7e-05	2076
	2	rs17046570	C	T	0.338589	0.150718	0.0350475	1.7e-05	2076
	9	rs565474	A	T	0.169283	0.26638	0.0620052	1.74e-05	2076
	9	rs7018973	C	T	0.050697	0.348407	0.0811057	1.74e-05	2076
	12	rs7298875	C	T	0.100729	0.25033	0.058336	1.78e-05	2076
	2	rs10496036	G	A	0.338726	0.150264	0.035025	1.79e-05	2076
	2	rs2588518	C	T	0.472228	-0.142644	0.0332609	1.8e-05	2076
	9	rs12379588	T	C	0.0409234	-0.934448	0.218114	1.83e-05	2076
	14	rs11625777	T	C	0.234492	-0.170376	0.0398242	1.88e-05	2076
	14	rs8010873	A	C	0.2345	-0.17035	0.0398325	1.9e-05	2076
	6	rs13212146	C	G	0.0488516	-0.586786	0.137257	1.91e-05	2076
	3	rs17045040	G	A	0.083316	-0.280847	0.0658512	2e-05	2076
	2	rs2920878	C	T	0.399267	-0.148653	0.0349005	2.05e-05	2076
	6	rs13214334	A	G	0.0554034	-0.518804	0.121895	2.08e-05	2076
	19	rs390258	A	G	0.185451	0.186333	0.043792	2.09e-05	2076
	1	rs11802345	G	A	0.164359	-0.215779	0.0507545	2.12e-05	2076
	2	rs2968794	G	C	0.399206	-0.148036	0.0348923	2.21e-05	2076
	2	rs2968787	C	T	0.473977	-0.140394	0.0331004	2.22e-05	2076
	10	rs2271470	T	C	0.386527	-0.145779	0.034405	2.26e-05	2076
	5	rs2560289	G	A	0.199035	0.299768	0.0707842	2.29e-05	2076
	2	rs2968795	G	A	0.399185	-0.147691	0.0348872	2.3e-05	2076
	11	rs7944382	C	A	0.179352	0.19896	0.0471099	2.41e-05	2076
	9	rs4836559	T	A	0.0396867	0.358397	0.0848742	2.41e-05	2076
	9	rs946430	C	A	0.0396765	0.358311	0.0848713	2.42e-05	2076
	9	rs2417048	T	C	0.0396693	0.358249	0.0848681	2.43e-05	2076
	9	rs4836558	G	A	0.0396551	0.358257	0.0848906	2.44e-05	2076
	1	rs6702689	T	C	0.297954	-0.170862	0.0404925	2.45e-05	2076
	12	rs7953354	T	C	0.0986396	0.243226	0.0577524	2.54e-05	2076
	9	rs528224	A	T	0.0815447	-0.259304	0.061658	2.6e-05	2076
	4	rs1351203	T	G	0.177485	0.182886	0.0435239	2.65e-05	2076
	1	rs7417718	G	A	0.156062	-0.196446	0.0467532	2.65e-05	2076
	15	rs8039195	T	C	0.193822	-0.18264	0.0434706	2.65e-05	2076
	2	rs2255393	T	A	0.466536	0.141233	0.0336646	2.73e-05	2076
	8	rs2251654	C	G	0.347198	-0.176051	0.0419684	2.73e-05	2076
	1	rs4846885	G	T	0.148631	-0.199825	0.0476556	2.75e-05	2076
	1	rs1890355	T	C	0.149173	-0.198954	0.0474507	2.75e-05	2076
	1	rs6703153	T	C	0.150392	-0.196987	0.0469871	2.76e-05	2076
	1	rs1343674	C	T	0.150542	-0.197117	0.0470187	2.76e-05	2076
	1	rs1933629	T	C	0.150423	-0.196982	0.0469935	2.77e-05	2076
	1	rs6667425	C	T	0.15043	-0.196983	0.0469949	2.77e-05	2076
	1	rs4397661	G	A	0.150396	-0.196947	0.0469875	2.77e-05	2076
	15	rs11631797	G	A	0.193385	-0.181682	0.0433699	2.8e-05	2076
	13	rs4884119	A	G	0.128698	-0.209305	0.0499962	2.83e-05	2076
	15	rs2238289	A	G	0.175762	-0.189162	0.0452333	2.89e-05	2076
	14	rs12880486	T	C	0.235309	-0.166375	0.0398265	2.95e-05	2076
	9	rs9409657	C	T	0.0592533	-0.30319	0.0725926	2.96e-05	2076
	3	rs4685442	A	G	0.232628	0.210175	0.0503756	3.02e-05	2076
	4	rs16892779	G	C	0.00702136	1.53273	0.367757	3.08e-05	2076
	20	rs1569916	T	C	0.420588	0.146084	0.035051	3.08e-05	2076
	1	rs11164922	G	A	0.0915913	-0.249635	0.0599123	3.09e-05	2076
	11	rs10894129	C	A	0.172269	0.197906	0.0475137	3.11e-05	2076
	11	rs10894130	C	A	0.172246	0.197803	0.0474893	3.11e-05	2076
	20	rs6024451	C	A	0.42019	0.145748	0.03504	3.19e-05	2076
	8	rs9644296	A	G	0.457496	-0.146968	0.0353498	3.22e-05	2076
	6	rs1737681	T	C	0.475448	-0.137443	0.0330607	3.22e-05	2076
	9	rs1337398	G	C	0.0631163	-0.298208	0.0717501	3.24e-05	2076
	15	rs16950993	A	G	0.0838271	-0.251276	0.0604756	3.25e-05	2076
	15	rs2346050	T	C	0.0838629	-0.250963	0.0604015	3.25e-05	2076
	15	rs16950987	G	A	0.0838707	-0.250937	0.0604021	3.26e-05	2076
	6	rs16873505	A	T	0.0518815	-0.512255	0.123344	3.28e-05	2076
	15	rs3940272	G	T	0.198406	-0.18322	0.0441185	3.28e-05	2076
	10	rs1339669	A	G	0.20672	-0.183529	0.0441986	3.29e-05	2076
	20	rs6035892	A	C	0.142645	0.205167	0.0494152	3.3e-05	2076
	18	rs7243722	A	T	0.0527045	0.32714	0.0788072	3.31e-05	2076
	9	rs1768375	C	T	0.0253368	0.489405	0.11799	3.36e-05	2076
	1	rs12131532	A	T	0.0846637	0.289237	0.0697348	3.36e-05	2076
	6	rs3799563	C	T	0.356498	0.145292	0.035051	3.4e-05	2076
	15	rs2016236	A	T	0.0835261	-0.250158	0.0603557	3.4e-05	2076
	6	rs1032045	A	G	0.356763	0.145293	0.0350571	3.41e-05	2076
	15	rs2016277	A	G	0.0835255	-0.250135	0.0603552	3.41e-05	2076
	20	rs6077980	C	A	0.511551	0.141454	0.0341554	3.45e-05	2076
	1	rs12132099	G	A	0.084525	0.289895	0.0700062	3.46e-05	2076
	15	rs6497292	A	G	0.0834578	-0.249837	0.0603368	3.46e-05	2076
	3	rs12493832	T	C	0.0793466	-0.257611	0.0622168	3.46e-05	2076
	1	rs12142701	C	A	0.0845416	0.28936	0.0698905	3.47e-05	2076
	15	rs2240203	T	C	0.0834528	-0.249795	0.0603365	3.47e-05	2076
	8	rs2243972	G	C	0.0439462	0.490135	0.118435	3.5e-05	2076
	9	rs7874270	G	C	0.215984	0.200121	0.0483732	3.52e-05	2076
	15	rs8028689	T	C	0.0833571	-0.249283	0.0603232	3.59e-05	2076
	1	rs11122169	G	C	0.131548	-0.208095	0.0503689	3.61e-05	2076
	19	rs8110533	G	T	0.0541293	-0.542097	0.131297	3.65e-05	2076
	14	rs10149171	G	A	0.0915211	0.238363	0.0577525	3.67e-05	2076
	3	rs7643123	C	T	0.0798918	-0.255406	0.0619009	3.69e-05	2076
	1	rs12116428	C	T	0.0524734	-0.483532	0.117258	3.73e-05	2076
	3	rs1286841	G	A	0.124989	-0.203295	0.0493131	3.75e-05	2076
	22	rs17811040	G	A	0.3335	-0.153505	0.0372495	3.77e-05	2076
	8	rs10104412	A	T	0.189277	0.205715	0.0499623	3.83e-05	2076
	19	rs16994221	G	C	0.0543574	-0.537194	0.130471	3.83e-05	2076
	14	rs17310204	G	A	0.0915649	0.237896	0.0577792	3.83e-05	2076
	18	rs8090864	A	G	0.310695	-0.561899	0.136474	3.83e-05	2076
	7	rs13234547	G	A	0.0693857	0.539771	0.131139	3.85e-05	2076
	1	rs11583422	G	C	0.0366276	0.536506	0.13039	3.88e-05	2076
	3	rs13097605	C	T	0.272423	0.154461	0.037579	3.95e-05	2076
	1	rs1766780	C	T	0.150523	-0.200728	0.0488548	3.98e-05	2076
	1	rs11810173	C	T	0.163649	-0.207302	0.0504564	3.98e-05	2076
	12	rs7971284	A	G	0.0973663	0.234305	0.0570478	4.01e-05	2076
	9	rs533966	T	A	0.312196	0.149335	0.03636	4.01e-05	2076
	9	rs533017	T	C	0.312174	0.149388	0.0363733	4.01e-05	2076
	12	rs7296733	T	C	0.0973577	0.234258	0.0570415	4.01e-05	2076
	14	rs10873474	G	A	0.0916082	0.23757	0.0578519	4.02e-05	2076
	4	rs10003933	A	T	0.142193	-0.210556	0.0512747	4.02e-05	2076
	15	rs12443031	C	T	0.0290391	3.03571	0.739558	4.05e-05	2076
	13	rs1003093	A	C	0.130425	-0.208561	0.0508321	4.08e-05	2076
	9	rs2854707	G	A	0.312338	0.148779	0.0362699	4.1e-05	2076
	1	rs7522157	C	T	0.291299	0.150641	0.0367294	4.11e-05	2076
	9	rs515313	C	T	0.312376	0.148546	0.0362263	4.12e-05	2076
	9	rs628884	T	A	0.0822739	-0.251099	0.0612452	4.13e-05	2076
	7	rs17526983	G	A	0.0846529	0.466763	0.113854	4.14e-05	2076
	6	rs2001146	T	C	0.0556426	0.300055	0.0732134	4.16e-05	2076
	12	rs11110048	T	C	0.0972797	0.233533	0.0569861	4.17e-05	2076
	3	rs4324493	A	G	0.312746	-0.146801	0.0358316	4.19e-05	2076
	4	rs7677410	T	C	0.220039	0.203641	0.0497091	4.19e-05	2076
	7	rs6974263	A	C	0.397505	-0.138888	0.0339361	4.27e-05	2076
	1	rs1538291	C	T	0.315186	0.183206	0.0447687	4.27e-05	2076
	12	rs11110049	T	C	0.0972289	0.232902	0.0569292	4.29e-05	2076
	5	rs385264	T	A	0.237182	0.278221	0.0680097	4.3e-05	2076
	12	rs11110050	T	A	0.0972211	0.232829	0.0569232	4.31e-05	2076
	6	rs12524840	A	G	0.0555363	0.300462	0.0734842	4.34e-05	2076
	1	rs6656519	T	G	0.244208	0.181693	0.0444511	4.36e-05	2076
	3	rs12485495	G	A	0.272211	0.153506	0.0375663	4.38e-05	2076
	15	rs12440280	C	T	0.0290155	3.02547	0.741278	4.48e-05	2076
	15	rs8041209	G	T	0.0801526	-0.270793	0.0663627	4.49e-05	2076
	9	rs2789519	T	A	0.0357741	0.386996	0.0949204	4.56e-05	2076
	6	rs200258	T	C	0.010626	1.00557	0.246779	4.61e-05	2076
	7	rs6968792	C	G	0.398114	-0.141506	0.0347328	4.62e-05	2076
	6	rs10947896	T	C	0.440665	-0.137204	0.0336811	4.63e-05	2076
	4	rs12498913	T	C	0.214223	0.19969	0.0490258	4.64e-05	2076
	14	rs10135222	G	T	0.0901246	0.234353	0.0575832	4.71e-05	2076
	2	rs2968822	C	T	0.402911	-0.142826	0.0350969	4.71e-05	2076
	4	rs12502517	G	C	0.214549	0.199851	0.0491164	4.72e-05	2076
	6	rs2494939	G	C	0.419559	-0.137497	0.0338246	4.8e-05	2076
	14	rs2415847	G	A	0.263951	-0.16804	0.0413527	4.83e-05	2076
	19	rs10421414	T	C	0.0420502	-0.616963	0.151917	4.88e-05	2076
	15	rs7497759	C	T	0.0792062	-0.277316	0.0683207	4.93e-05	2076
	19	rs10420382	C	T	0.0421201	-0.615254	0.151595	4.94e-05	2076
	14	rs722869	C	G	0.0940577	0.226157	0.0557343	4.95e-05	2076
	10	rs10870302	G	T	0.479912	-0.140156	0.0345422	4.96e-05	2076
	12	rs10877835	C	A	0.144761	-0.225307	0.0555289	4.96e-05	2076
	10	rs4443996	A	C	0.479756	-0.140061	0.0345314	4.99e-05	2076
tryptophan	11	rs174574	C	A	0.327151	0.167942	0.0357071	2.56e-06	2076
	11	rs174576	C	A	0.328794	0.170855	0.036405	2.69e-06	2076
	11	rs174577	C	A	0.328905	0.170899	0.0364293	2.72e-06	2076
	11	rs1535	A	G	0.327075	0.167242	0.0356535	2.72e-06	2076
	11	rs174578	T	A	0.32893	0.170886	0.0364346	2.73e-06	2076
	11	rs4246215	G	T	0.355214	0.171678	0.0366349	2.78e-06	2076
	11	rs174541	T	C	0.355037	0.171582	0.0366194	2.79e-06	2076
	11	rs174583	C	T	0.329123	0.170866	0.0364699	2.8e-06	2076
	11	rs102275	T	C	0.329448	0.166977	0.0357221	2.95e-06	2076
	11	rs174537	G	T	0.329852	0.16706	0.0357441	2.96e-06	2076
	11	rs174536	A	C	0.330009	0.167088	0.0357513	2.96e-06	2076
	11	rs174535	T	C	0.330139	0.167098	0.0357566	2.97e-06	2076
	11	rs174545	C	G	0.327628	0.166278	0.0355943	2.99e-06	2076
	11	rs174550	T	C	0.327094	0.166091	0.0355601	3e-06	2076
	11	rs174546	C	T	0.327224	0.166068	0.0355593	3.01e-06	2076
	11	rs174547	T	C	0.327127	0.166026	0.0355516	3.01e-06	2076
	11	rs174538	G	A	0.296725	0.16858	0.0362614	3.33e-06	2076
	14	rs8007381	C	G	0.00438374	2.11186	0.456756	3.77e-06	2076
	11	rs174601	C	T	0.351802	0.177434	0.0384111	3.85e-06	2076
	17	rs12601874	C	T	0.266379	0.192346	0.0421342	4.99e-06	2076
	17	rs8081824	T	A	0.29015	0.172654	0.0380702	5.76e-06	2076
	15	rs12324479	G	A	0.415761	0.171286	0.0378749	6.11e-06	2076
	14	rs2585349	A	T	0.0627866	-0.315792	0.0709023	8.43e-06	2076
	14	rs1953898	G	T	0.0626654	-0.317086	0.0716421	9.6e-06	2076
	14	rs946624	A	G	0.0626662	-0.317102	0.0716586	9.64e-06	2076
	14	rs1959572	G	T	0.0627697	-0.313364	0.0710593	1.03e-05	2076
	8	rs2581556	T	A	0.362105	0.281651	0.0638864	1.04e-05	2076
	2	rs11904564	G	T	0.00832381	-0.786557	0.178719	1.08e-05	2076
	14	rs1959568	T	C	0.0624259	-0.309963	0.0713843	1.41e-05	2076
	17	rs9892458	T	A	0.29775	0.177247	0.0408323	1.42e-05	2076
	6	rs17058746	C	T	0.139641	0.223787	0.0516267	1.46e-05	2076
	6	rs768893	C	T	0.161743	0.197566	0.045684	1.53e-05	2076
	17	rs9911427	G	A	0.296081	0.175463	0.0406106	1.56e-05	2076
	17	rs9911644	G	A	0.296097	0.175476	0.0406205	1.56e-05	2076
	17	rs9910732	G	A	0.296018	0.175302	0.0405822	1.56e-05	2076
	7	rs17641278	C	T	0.0831479	-0.322803	0.0748861	1.63e-05	2076
	14	rs7154731	G	A	0.139793	-0.22919	0.0531777	1.63e-05	2076
	14	rs2027345	T	G	0.0623882	-0.307815	0.0714992	1.67e-05	2076
	14	rs1890713	T	C	0.0623848	-0.307593	0.0715125	1.7e-05	2076
	14	rs1959563	C	G	0.062381	-0.307462	0.0715188	1.72e-05	2076
	11	rs174528	T	C	0.367603	0.148629	0.034642	1.78e-05	2076
	3	rs9840469	C	T	0.387895	-0.149421	0.0348468	1.8e-05	2076
	14	rs1953918	G	T	0.0623588	-0.306233	0.0715776	1.88e-05	2076
	17	rs16949637	G	A	0.0246962	0.461475	0.107881	1.89e-05	2076
	6	rs2388491	T	C	0.156602	0.201885	0.0472591	1.94e-05	2076
	14	rs2790540	T	C	0.0623346	-0.304952	0.0716258	2.07e-05	2076
	11	rs108499	C	T	0.336495	0.148915	0.0350441	2.14e-05	2076
	6	rs12664196	C	T	0.156378	0.201118	0.0473367	2.15e-05	2076
	11	rs174534	A	G	0.336396	0.14807	0.0348637	2.17e-05	2076
	6	rs1038266	T	C	0.171595	0.193757	0.0457021	2.24e-05	2076
	14	rs7156547	C	T	0.143493	-0.215856	0.0510881	2.39e-05	2076
	14	rs10139895	G	A	0.0752012	-0.31325	0.0742312	2.44e-05	2076
	17	rs9891293	T	C	0.367582	0.161775	0.0383888	2.51e-05	2076
	6	rs17830308	G	A	0.165097	0.190732	0.0452711	2.52e-05	2076
	4	rs4417927	T	G	0.32917	-0.147315	0.0349866	2.55e-05	2076
	6	rs17830326	C	T	0.165051	0.190659	0.04529	2.56e-05	2076
	6	rs11154432	C	T	0.164995	0.190579	0.0453135	2.6e-05	2076
	14	rs2225994	T	C	0.0751482	-0.313042	0.0744661	2.62e-05	2076
	5	rs6882786	G	A	0.223632	-0.169389	0.0403192	2.66e-05	2076
	6	rs7762102	A	C	0.164939	0.190459	0.045336	2.66e-05	2076
	6	rs11751328	A	G	0.165049	0.190021	0.0452444	2.67e-05	2076
	5	rs9687651	A	G	0.22339	-0.169308	0.0403217	2.68e-05	2076
	6	rs1351481	G	T	0.164905	0.190405	0.0453494	2.69e-05	2076
	5	rs12520759	A	G	0.22337	-0.169283	0.0403198	2.69e-05	2076
	5	rs7719242	T	A	0.22337	-0.169283	0.0403198	2.69e-05	2076
	5	rs7703376	C	A	0.223372	-0.169225	0.0403281	2.71e-05	2076
	6	rs6912279	C	A	0.164868	0.190347	0.0453626	2.72e-05	2076
	4	rs6828521	A	G	0.112402	0.239235	0.0570544	2.75e-05	2076
	5	rs11953554	G	T	0.223373	-0.169114	0.0403448	2.77e-05	2076
	7	rs7783134	T	A	0.231184	0.169584	0.0404691	2.78e-05	2076
	5	rs6880056	A	T	0.223376	-0.169028	0.0403566	2.81e-05	2076
	6	rs11759228	T	C	0.164974	0.189467	0.0452409	2.81e-05	2076
	6	rs1481460	T	A	0.147428	0.206799	0.0493797	2.81e-05	2076
	6	rs11756869	A	G	0.165094	0.18905	0.0451686	2.85e-05	2076
	6	rs11754417	C	T	0.165093	0.18905	0.0451689	2.85e-05	2076
	6	rs17830031	C	A	0.165094	0.189048	0.0451685	2.85e-05	2076
	6	rs11756832	A	G	0.164724	0.190055	0.0454187	2.86e-05	2076
	6	rs1481464	A	G	0.165056	0.189035	0.0451811	2.86e-05	2076
	6	rs4307177	A	G	0.164967	0.189092	0.0452027	2.87e-05	2076
	6	rs11757366	T	A	0.164701	0.190011	0.0454267	2.88e-05	2076
	6	rs17830067	G	A	0.165031	0.189021	0.0451904	2.88e-05	2076
	6	rs17830097	G	A	0.165004	0.189006	0.0451991	2.89e-05	2076
	6	rs10499020	A	G	0.164681	0.189958	0.0454353	2.9e-05	2076
	6	rs17830127	A	G	0.164978	0.188993	0.0452083	2.91e-05	2076
	6	rs17768215	A	T	0.164926	0.188974	0.0452261	2.94e-05	2076
	6	rs4576256	C	T	0.164714	0.189102	0.0452612	2.94e-05	2076
	6	rs17058737	A	C	0.164639	0.18986	0.0454513	2.95e-05	2076
	6	rs1383813	C	T	0.164663	0.189092	0.0452715	2.96e-05	2076
	6	rs2046172	A	G	0.164461	0.189004	0.0453072	3.02e-05	2076
	6	rs1383814	C	T	0.164359	0.188937	0.0453222	3.06e-05	2076
	9	rs10746643	G	A	0.114724	0.224786	0.0539621	3.1e-05	2076
	6	rs12663996	G	A	0.164156	0.188748	0.0453459	3.15e-05	2076
	6	rs12663008	T	C	0.164106	0.188689	0.0453506	3.17e-05	2076
	6	rs1351480	C	T	0.164427	0.189356	0.0455285	3.2e-05	2076
	6	rs17829845	C	T	0.164056	0.188627	0.0453548	3.2e-05	2076
	6	rs17767849	G	A	0.163955	0.188487	0.0453615	3.25e-05	2076
	6	rs1481436	G	C	0.163904	0.188412	0.0453641	3.28e-05	2076
	6	rs7758807	C	T	0.163829	0.188292	0.0453672	3.32e-05	2076
	6	rs17058751	A	T	0.164318	0.189076	0.0455639	3.33e-05	2076
	7	rs2905309	T	C	0.283106	-0.155799	0.0375539	3.34e-05	2076
	7	rs193585	G	A	0.0501892	0.488855	0.117903	3.38e-05	2076
	6	rs17829700	C	G	0.163702	0.188067	0.0453697	3.4e-05	2076
	6	rs12661190	G	A	0.164252	0.188901	0.0455843	3.41e-05	2076
	X	rs12011231	C	T	0.0140436	1.08025	0.260862	3.46e-05	2076
	1	rs16831527	C	T	0.00790899	1.41967	0.342946	3.48e-05	2076
	21	rs5006309	A	G	0.0228607	-0.955227	0.230755	3.48e-05	2076
	18	rs4798721	C	T	0.451865	-0.161997	0.0391339	3.48e-05	2076
	2	rs11899879	G	C	0.00773446	-0.77439	0.187179	3.52e-05	2076
	6	rs1383806	T	C	0.163501	0.187649	0.0453669	3.53e-05	2076
	2	rs1377121	G	C	0.00771587	-0.775826	0.187616	3.55e-05	2076
	2	rs11902379	G	A	0.00771226	-0.776053	0.187689	3.55e-05	2076
	1	rs12753039	C	T	0.120902	-0.228765	0.0553722	3.61e-05	2076
	5	rs2161600	A	T	0.246961	-0.162848	0.0394491	3.66e-05	2076
	5	rs1035516	A	G	0.246876	-0.16283	0.039448	3.66e-05	2076
	5	rs6596699	C	T	0.0818565	-0.248616	0.0602491	3.68e-05	2076
	5	rs12109609	C	T	0.0818338	-0.248595	0.060257	3.7e-05	2076
	1	rs6670336	C	T	0.00801998	1.409	0.3417	3.73e-05	2076
	1	rs4129059	G	A	0.120625	-0.221997	0.0538405	3.74e-05	2076
	5	rs12519443	T	C	0.24558	-0.16254	0.0394234	3.74e-05	2076
	5	rs2028165	T	G	0.0817647	-0.248441	0.060276	3.76e-05	2076
	5	rs12520010	T	C	0.0817592	-0.248421	0.0602769	3.77e-05	2076
	6	rs11752460	T	C	0.163198	0.187018	0.0453782	3.77e-05	2076
	10	rs2441756	G	A	0.516355	-0.147404	0.0357688	3.77e-05	2076
	3	rs1123080	T	C	0.181947	-0.194433	0.0471839	3.78e-05	2076
	4	rs567631	T	G	0.10628	0.229265	0.0556869	3.84e-05	2076
	5	rs11952526	G	A	0.245708	-0.162356	0.0394353	3.84e-05	2076
	14	rs1959541	G	A	0.0748843	-0.311336	0.0756223	3.84e-05	2076
	4	rs2453431	C	T	0.106295	0.229394	0.0557472	3.87e-05	2076
	5	rs6865453	A	C	0.245771	-0.162252	0.0394397	3.89e-05	2076
	5	rs12513435	G	A	0.081636	-0.248008	0.0602882	3.89e-05	2076
	4	rs558491	T	C	0.106292	0.229521	0.0557961	3.9e-05	2076
	1	rs12135013	T	G	0.133742	0.20361	0.0495001	3.9e-05	2076
	5	rs2113086	T	C	0.251468	-0.161519	0.0392699	3.9e-05	2076
	5	rs1438236	C	T	0.0816221	-0.247941	0.0602878	3.91e-05	2076
	9	rs1538178	T	C	0.461916	-0.137518	0.0334546	3.95e-05	2076
	9	rs12347167	T	C	0.461844	-0.137579	0.0334744	3.96e-05	2076
	11	rs7106523	T	A	0.0122999	-0.64969	0.158152	3.99e-05	2076
	17	rs4247362	T	C	0.363231	0.148989	0.036287	4.03e-05	2076
	2	rs4672791	G	A	0.400722	0.14217	0.0346306	4.04e-05	2076
	5	rs1438238	T	C	0.0814231	-0.248159	0.0604487	4.04e-05	2076
	9	rs2485553	A	G	0.465141	-0.140689	0.0342738	4.05e-05	2076
	11	rs7951433	C	A	0.0122777	-0.649421	0.15821	4.05e-05	2076
	9	rs7853582	C	T	0.461645	-0.136671	0.0333354	4.13e-05	2076
	14	rs948221	C	T	0.263753	0.179165	0.0437292	4.18e-05	2076
	7	rs17439111	T	A	0.00739012	0.95253	0.232572	4.21e-05	2076
	1	rs1926256	C	T	0.139593	0.214662	0.0524511	4.27e-05	2076
	17	rs11651252	T	C	0.0567228	0.398474	0.0973812	4.28e-05	2076
	9	rs7039340	A	G	0.297394	-0.148711	0.03636	4.31e-05	2076
	11	rs17320372	C	T	0.230304	-0.160423	0.0392263	4.32e-05	2076
	9	rs925224	T	A	0.462295	-0.135479	0.033166	4.41e-05	2076
	17	rs8073913	A	G	0.366449	0.158316	0.0387812	4.46e-05	2076
	16	rs12598188	A	C	0.0605175	-0.294339	0.0721484	4.51e-05	2076
	5	rs3906418	T	C	0.246398	-0.160756	0.0394226	4.55e-05	2076
	5	rs7734918	A	T	0.246395	-0.160754	0.0394221	4.55e-05	2076
	5	rs8180482	C	A	0.246394	-0.160753	0.039422	4.55e-05	2076
	5	rs12055266	T	C	0.246396	-0.160753	0.0394221	4.55e-05	2076
	5	rs12054838	T	C	0.246393	-0.16075	0.0394216	4.55e-05	2076
	7	rs2961287	G	T	0.282392	-0.15412	0.0377997	4.56e-05	2076
	20	rs2208087	A	G	0.449796	0.146223	0.0358864	4.61e-05	2076
	5	rs12519532	G	A	0.2548	-0.158104	0.0388421	4.69e-05	2076
	7	rs7806810	C	G	0.369087	-0.14033	0.0345284	4.82e-05	2076
	5	rs10941591	T	A	0.255179	-0.157592	0.0387784	4.83e-05	2076
	7	rs12056089	T	C	0.36921	-0.14046	0.0345777	4.86e-05	2076
	5	rs10941592	C	T	0.255348	-0.157358	0.0387495	4.89e-05	2076
	5	rs10941593	T	G	0.255433	-0.157238	0.0387346	4.92e-05	2076
	5	rs12055109	C	T	0.185098	0.205735	0.0506847	4.93e-05	2076
	7	rs7806658	A	G	0.369035	-0.140159	0.0345331	4.93e-05	2076
	5	rs12521615	G	A	0.255519	-0.157116	0.0387194	4.95e-05	2076
	5	rs9637794	G	A	0.255519	-0.157116	0.0387194	4.95e-05	2076
tyrosine	6	rs411604	G	A	0.355142	0.203885	0.0355979	1.02e-08	2076
	6	rs9487602	G	A	0.431513	0.188169	0.0348729	6.82e-08	2076
	6	rs1150078	C	T	0.471828	0.179964	0.0349006	2.52e-07	2076
	6	rs12208141	G	A	0.4123	0.174687	0.0347933	5.15e-07	2076
	6	rs783084	T	C	0.300064	0.182214	0.0371689	9.47e-07	2076
	14	rs214267	G	C	0.17582	0.218316	0.0446108	9.89e-07	2076
	14	rs214260	C	T	0.175908	0.218232	0.0445963	9.91e-07	2076
	6	rs6901004	C	G	0.444504	0.171655	0.0351589	1.05e-06	2076
	13	rs9517725	C	T	0.104745	-0.277252	0.0571284	1.22e-06	2076
	6	rs354532	T	C	0.489901	0.162842	0.0342934	2.05e-06	2076
	8	rs1865874	T	C	0.280825	-0.17948	0.0378709	2.14e-06	2076
	14	rs362345	A	G	0.174463	0.211656	0.04499	2.54e-06	2076
	8	rs2884260	T	A	0.237931	-0.186005	0.0398465	3.04e-06	2076
	16	rs9931034	G	A	0.00733602	2.38044	0.512885	3.46e-06	2076
	6	rs402014	T	C	0.454824	0.160761	0.0348506	3.97e-06	2076
	6	rs354544	C	T	0.454988	0.160762	0.0348562	3.99e-06	2076
	6	rs354545	A	G	0.455052	0.160762	0.0348582	3.99e-06	2076
	6	rs354524	A	G	0.453256	0.160274	0.0347975	4.11e-06	2076
	6	rs354529	A	G	0.45294	0.160111	0.0348086	4.23e-06	2076
	8	rs13252248	A	G	0.237404	-0.184116	0.0400428	4.27e-06	2076
	8	rs11989244	C	T	0.237349	-0.184053	0.0400448	4.3e-06	2076
	6	rs11153272	T	C	0.452758	0.159891	0.0348434	4.46e-06	2076
	8	rs6984638	T	C	0.237732	-0.183508	0.0400296	4.55e-06	2076
	8	rs7846590	G	C	0.237569	-0.183378	0.040041	4.65e-06	2076
	6	rs1022092	A	G	0.460037	0.1635	0.035823	5.02e-06	2076
	6	rs1361425	T	A	0.460577	0.162471	0.0356262	5.1e-06	2076
	6	rs1150079	T	A	0.460561	0.16245	0.0356294	5.13e-06	2076
	6	rs1040903	G	T	0.460553	0.162432	0.035631	5.15e-06	2076
	6	rs9320360	T	G	0.460431	0.162326	0.0356491	5.28e-06	2076
	14	rs17570658	C	G	0.0439212	0.396796	0.0871812	5.33e-06	2076
	6	rs405948	A	G	0.463074	0.157135	0.0346298	5.69e-06	2076
	6	rs193282	A	G	0.463277	0.157108	0.0346328	5.72e-06	2076
	6	rs191632	T	C	0.463644	0.156993	0.0346327	5.81e-06	2076
	14	rs362353	A	G	0.0436326	0.39404	0.0873897	6.51e-06	2076
	19	rs10420817	T	C	0.14634	-0.220477	0.0489175	6.57e-06	2076
	8	rs5020826	G	A	0.234621	-0.17951	0.0399501	7.01e-06	2076
	10	rs11598789	T	G	0.0746251	-0.358226	0.0800592	7.66e-06	2076
	9	rs943427	T	G	0.478552	0.55259	0.124023	8.37e-06	2076
	14	rs17181902	G	T	0.0686307	0.398851	0.0895717	8.47e-06	2076
	1	rs904525	T	C	0.398959	-0.154321	0.0348074	9.27e-06	2076
	1	rs904526	G	C	0.398956	-0.154272	0.0347978	9.28e-06	2076
	1	rs1775404	T	C	0.398908	-0.154704	0.0349273	9.45e-06	2076
	1	rs7522344	A	C	0.404249	-0.150793	0.034133	9.97e-06	2076
	1	rs10796403	T	C	0.40404	-0.150792	0.0341617	1.01e-05	2076
	4	rs13125515	T	G	0.279998	0.229222	0.0522132	1.13e-05	2076
	X	rs2238933	A	G	0.115098	0.2105	0.0483553	1.34e-05	2076
	8	rs10100603	G	A	0.127937	0.226563	0.0520713	1.36e-05	2076
	8	rs17153579	T	A	0.0196016	-0.599789	0.137936	1.37e-05	2076
	8	rs2015976	A	G	0.0197209	-0.581873	0.133997	1.41e-05	2076
	2	rs1879655	T	G	0.443999	-0.150527	0.0347523	1.48e-05	2076
	8	rs13271723	G	A	0.130105	0.220894	0.0509988	1.48e-05	2076
	8	rs13278634	T	C	0.130108	0.220807	0.0509805	1.48e-05	2076
	3	rs2343144	A	T	0.135715	-0.21415	0.0496895	1.63e-05	2076
	8	rs17153551	T	G	0.0200208	-0.531936	0.123603	1.68e-05	2076
	2	rs2902019	G	A	0.458013	-0.149309	0.0347088	1.69e-05	2076
	2	rs11890529	T	G	0.458065	-0.149264	0.0347067	1.7e-05	2076
	4	rs10010987	A	G	0.264672	0.167831	0.0391005	1.77e-05	2076
	9	rs10969294	A	G	0.0506743	0.38406	0.0895077	1.78e-05	2076
	4	rs13147561	G	A	0.12954	-0.331387	0.0773818	1.85e-05	2076
	13	rs4772203	G	A	0.059838	-0.303927	0.0710168	1.87e-05	2076
	13	rs4505169	T	A	0.0600336	-0.302431	0.0706873	1.88e-05	2076
	22	rs9622979	G	A	0.0469248	0.795144	0.186579	2.03e-05	2076
	12	rs4611259	A	C	0.0697017	0.284681	0.0671522	2.24e-05	2076
	X	rs12388456	G	T	0.120058	0.197281	0.0465516	2.26e-05	2076
	21	rs2834117	G	A	0.191004	-0.209492	0.0494565	2.28e-05	2076
	12	rs6486852	C	G	0.0694939	0.285136	0.0674176	2.34e-05	2076
	13	rs9524855	A	G	0.246238	-0.172539	0.0408367	2.39e-05	2076
	1	rs4469676	A	G	0.500943	-0.141464	0.0335029	2.42e-05	2076
	4	rs4694440	C	T	0.2638	0.165055	0.0391329	2.47e-05	2076
	4	rs4694439	G	A	0.263805	0.164979	0.0391209	2.47e-05	2076
	11	rs1945690	G	A	0.449033	0.14252	0.0338778	2.59e-05	2076
	6	rs6941263	T	A	0.184204	-0.183255	0.0435661	2.6e-05	2076
	4	rs10033936	A	G	0.263763	0.164135	0.0390584	2.64e-05	2076
	4	rs11729254	C	T	0.242228	0.176226	0.0419789	2.69e-05	2076
	3	rs12695959	C	A	0.450863	0.168974	0.0402821	2.73e-05	2076
	8	rs13253322	G	A	0.48936	0.149033	0.0355498	2.76e-05	2076
	8	rs604355	A	T	0.284799	-0.156844	0.0374471	2.81e-05	2076
	20	rs775119	G	A	0.432204	0.145096	0.0346507	2.82e-05	2076
	20	rs775120	G	C	0.43223	0.145064	0.0346834	2.88e-05	2076
	3	rs3844589	A	G	0.160016	-0.191986	0.0459406	2.93e-05	2076
	3	rs10935817	T	C	0.224115	0.213206	0.0510418	2.95e-05	2076
	3	rs2343912	C	T	0.159946	-0.191921	0.0459602	2.97e-05	2076
	3	rs2343849	C	A	0.159975	-0.19192	0.0459628	2.97e-05	2076
	3	rs10935808	C	G	0.213576	0.173377	0.0415385	2.99e-05	2076
	3	rs10935809	C	T	0.213603	0.17334	0.0415341	3e-05	2076
	3	rs10935810	C	T	0.213665	0.173252	0.0415201	3.01e-05	2076
	8	rs2631826	A	G	0.284666	-0.156075	0.0374312	3.05e-05	2076
	1	rs7555449	T	A	0.492463	-0.137721	0.0330398	3.07e-05	2076
	4	rs10005099	C	A	0.13663	0.207218	0.0497171	3.07e-05	2076
	8	rs2631825	A	G	0.284656	-0.156003	0.0374303	3.08e-05	2076
	5	rs17662854	C	G	0.0271398	-0.47786	0.114675	3.09e-05	2076
	1	rs12127938	A	G	0.491853	-0.137643	0.0330569	3.13e-05	2076
	1	rs4491023	C	A	0.491868	-0.137381	0.0330327	3.2e-05	2076
	1	rs4650158	T	C	0.538539	-0.14139	0.0340046	3.21e-05	2076
	8	rs1809356	C	T	0.0498704	-0.487292	0.117201	3.21e-05	2076
	9	rs1180105	C	A	0.192058	0.182937	0.044004	3.22e-05	2076
	1	rs11210117	T	C	0.491878	-0.137236	0.0330198	3.24e-05	2076
	1	rs11210118	T	C	0.491877	-0.137198	0.0330166	3.25e-05	2076
	8	rs648142	T	C	0.28459	-0.155439	0.0374228	3.27e-05	2076
	1	rs12143796	T	C	0.540012	-0.141605	0.0340933	3.28e-05	2076
	1	rs7528197	C	T	0.491878	-0.137096	0.0330094	3.28e-05	2076
	1	rs11210120	A	C	0.491882	-0.137073	0.033009	3.29e-05	2076
	1	rs4649976	T	C	0.491884	-0.137066	0.0330089	3.29e-05	2076
	1	rs11210105	C	T	0.492209	-0.137806	0.0331999	3.31e-05	2076
	1	rs4128551	T	C	0.492	-0.137275	0.0330742	3.32e-05	2076
	8	rs661640	A	G	0.284562	-0.155188	0.0374177	3.36e-05	2076
	1	rs12118352	C	A	0.493338	-0.138001	0.0332739	3.36e-05	2076
	1	rs4344273	A	C	0.493383	-0.138003	0.0332788	3.37e-05	2076
	1	rs4233096	C	T	0.493403	-0.137978	0.0332805	3.38e-05	2076
	8	rs2575916	C	T	0.284543	-0.155015	0.0374138	3.42e-05	2076
	8	rs11785727	G	C	0.449549	0.149949	0.0361972	3.43e-05	2076
	2	rs17027297	G	A	0.0175838	0.553172	0.133549	3.44e-05	2076
	1	rs12122055	G	A	0.49345	-0.137442	0.0331834	3.44e-05	2076
	2	rs17027301	T	C	0.0175813	0.552461	0.133435	3.47e-05	2076
	8	rs673674	A	G	0.284529	-0.154884	0.0374107	3.47e-05	2076
	2	rs17027285	T	C	0.0176992	0.555474	0.134242	3.51e-05	2076
	4	rs13113067	G	T	0.343823	0.149944	0.0362374	3.51e-05	2076
	8	rs676421	G	A	0.28452	-0.154789	0.0374085	3.51e-05	2076
	14	rs1990430	C	T	0.0396607	0.366996	0.0887276	3.53e-05	2076
	4	rs6858790	G	A	0.343766	0.149808	0.0362258	3.54e-05	2076
	8	rs670993	T	A	0.284506	-0.154656	0.0374049	3.56e-05	2076
	4	rs1356876	A	G	0.343255	0.149936	0.0362708	3.57e-05	2076
	8	rs669767	T	C	0.284498	-0.154567	0.0374024	3.59e-05	2076
	6	rs2297939	G	A	0.409325	-0.147086	0.0356058	3.61e-05	2076
	4	rs10003377	G	C	0.263353	0.160459	0.0388759	3.67e-05	2076
	8	rs5003863	G	T	0.468909	0.144998	0.0351367	3.68e-05	2076
	3	rs6440686	C	G	0.20319	0.178483	0.0432574	3.69e-05	2076
	8	rs7002186	T	C	0.469008	0.144735	0.0350895	3.71e-05	2076
	8	rs650302	A	C	0.28446	-0.154193	0.0373912	3.73e-05	2076
	8	rs10112978	C	G	0.46909	0.144526	0.0350522	3.74e-05	2076
	8	rs685988	C	T	0.28445	-0.154102	0.0373883	3.76e-05	2076
	8	rs10110290	A	C	0.469189	0.144238	0.0350048	3.78e-05	2076
	8	rs11776289	C	T	0.469304	0.143997	0.0349501	3.79e-05	2076
	4	rs10011000	C	G	0.263319	0.159997	0.0388469	3.81e-05	2076
	4	rs7694206	T	G	0.263324	0.159979	0.0388449	3.81e-05	2076
	8	rs661909	C	T	0.284436	-0.153952	0.0373834	3.82e-05	2076
	1	rs4233103	G	T	0.492769	-0.136119	0.0330552	3.82e-05	2076
	1	rs4650188	A	G	0.492809	-0.136106	0.0330562	3.83e-05	2076
	8	rs11775533	G	A	0.469389	0.143739	0.0349107	3.83e-05	2076
	1	rs11210128	C	T	0.492849	-0.136091	0.0330571	3.84e-05	2076
	1	rs6662171	T	G	0.492968	-0.136041	0.0330588	3.87e-05	2076
	8	rs686946	T	A	0.284423	-0.153806	0.0373785	3.87e-05	2076
	8	rs2575923	G	T	0.28441	-0.153658	0.0373732	3.93e-05	2076
	12	rs7132173	T	G	0.399311	-0.143962	0.0350244	3.95e-05	2076
	8	rs2575924	C	T	0.2844	-0.153555	0.0373696	3.97e-05	2076
	3	rs6781861	T	C	0.209513	0.17259	0.0420097	3.98e-05	2076
	1	rs12129026	G	A	0.530697	-0.136968	0.0333513	4.01e-05	2076
	9	rs1180104	A	G	0.192285	0.177073	0.0431182	4.01e-05	2076
	9	rs1180107	A	G	0.192285	0.177073	0.0431182	4.01e-05	2076
	9	rs1180102	T	C	0.192286	0.177072	0.0431181	4.01e-05	2076
	9	rs1180101	C	T	0.192286	0.177071	0.0431181	4.01e-05	2076
	9	rs1180112	G	A	0.192285	0.177068	0.0431182	4.02e-05	2076
	9	rs1180117	T	C	0.192285	0.177065	0.0431183	4.02e-05	2076
	9	rs1180118	T	G	0.192285	0.177063	0.0431183	4.02e-05	2076
	9	rs1180122	A	T	0.192284	0.17706	0.0431184	4.02e-05	2076
	9	rs943536	A	T	0.192284	0.17706	0.0431184	4.02e-05	2076
	8	rs2631819	A	G	0.284386	-0.153409	0.0373641	4.03e-05	2076
	1	rs4130885	T	C	0.491125	-0.135611	0.033036	4.04e-05	2076
	19	rs11083866	G	A	0.245749	-0.167276	0.0407519	4.05e-05	2076
	1	rs9645298	G	T	0.491127	-0.135541	0.0330335	4.08e-05	2076
	9	rs1180124	G	C	0.192269	0.176912	0.0431215	4.08e-05	2076
	8	rs2575925	G	A	0.284373	-0.153253	0.037358	4.09e-05	2076
	1	rs4233101	A	G	0.491129	-0.135506	0.0330323	4.09e-05	2076
	1	rs4603080	A	G	0.491128	-0.135506	0.0330323	4.09e-05	2076
	X	rs12832763	A	G	0.189131	0.154921	0.0377679	4.1e-05	2076
	8	rs2575931	G	C	0.271528	-0.158549	0.0386534	4.1e-05	2076
	1	rs3998	C	T	0.494698	-0.135381	0.0330083	4.11e-05	2076
	8	rs11989256	A	G	0.470279	0.141454	0.0344963	4.12e-05	2076
	8	rs13262207	C	T	0.455112	0.152529	0.0372005	4.13e-05	2076
	1	rs4622015	A	G	0.493724	-0.13542	0.0330324	4.14e-05	2076
	8	rs2575927	T	C	0.284377	-0.153092	0.0373508	4.15e-05	2076
	1	rs12129942	T	C	0.479945	-0.137909	0.0336495	4.16e-05	2076
	8	rs12543628	T	G	0.470364	0.141204	0.0344561	4.17e-05	2076
	8	rs2631818	T	G	0.284391	-0.153034	0.0373474	4.17e-05	2076
	8	rs2575934	G	A	0.284406	-0.152978	0.037344	4.2e-05	2076
	8	rs2575930	T	C	0.284406	-0.152978	0.037344	4.2e-05	2076
[truncated: 53 more rows]
